# Supplementary material for: Durable and efficient gene silencing in vivo by hit-and-run epigenome editing
Source: Nature. 2024 Feb 28;627(8003):416–23. doi: 10.1038/s41586-024-07087-8 (PMC10937395; doi:10.1038/s41586-024-07087-8)
Supplement: Supplementary file 3 — Genes differentially expressed in the indicated comparisons (|log2FC|≥2, FDR≤0.05). [file 41586_2024_7087_MOESM3_ESM.xlsx]

## Sheet: Sheet1
Supplementary Information Table 1 | Genes differentially expressed in the indicated comparisons (|log2FC|≥2, FDR≤0.05).
Lists of differentially expressed genes (FDR<0.05 and |log2FC|>2) from RNA-seq analyses of the following experimental comparisons: i) Cas9- vs. Mock-treated cells (no deregulated genes beside Pcsk9); ii) ZFP-ETRs vs. Mock-treated cells (4 down- and 4 up-regulated genes beside Pcsk9); iii) Untargeted ZFP-ETRs vs. Mock-treated cells (no differentially expressed genes). The Wald test for binomial di…
	Cas9 vs. Mock
	Gene name	log2FC	lfcSE	baseMean	Pvalue	FDR
	Pcsk9	-3.7	0.3	3791.5	6.5e-47	1.4e-42
	ZFP-ETRs vs. Mock
	Gene name	log2FC	lfcSE	baseMean	Pvalue	FDR
	Pcsk9	-5	0.4	2977.6	1.2e-30	1.4e-26
	Shroom1	-2.5	0.5	113.6	1.5e-06	0.00031
	Arid1b	-2.2	0.5	902.6	1e-05	0.00093
	Adgrf5	-2	0.4	25.6	3.1e-06	0.0005
	Flrt1	-2	0.4	40.9	1.4e-06	0.00029
	Scarna9	2	0.5	41.5	6.8e-05	0.0026
	Gm26316	2.5	0.3	410.1	3.3e-16	2e-12
	Ttr	2.8	0.6	66.3	1.2e-05	0.001
	Uts2b	3	0.6	23.1	7.1e-08	3.8e-05
