# Supplementary material for: Durable and efficient gene silencing in vivo by hit-and-run epigenome editing
Source: Nature. 2024 Feb 28;627(8003):416–23. doi: 10.1038/s41586-024-07087-8 (PMC10937395; doi:10.1038/s41586-024-07087-8)
Supplement: Supplementary file 4 — Association between Differentially Methylated Regions (DMRs) and expression of closer genes (±10 kb around their TSS) [file 41586_2024_7087_MOESM4_ESM.xlsx]

## Sheet: Sheet1
Supplementary Information Table 2 | Association between Differentially Methylated Regions (DMRs) and expression of closer genes (+/- 10Kb around their TSS)
No DMRs were identified in the comparisons Cas9- vs. Mock-treated cells or Untargeted ZFP-ETRs vs. Mock-treated cells. 21 DMRs were identified in the comparison ZFP-ETRs vs. Mock-treated cells by applying a Wald test for binomial distribution. For any of these DMRs, the table reports the following information: i) genomic position (chromosome number, start and end coordinates); ii) length; iii) nu…
	DMR ID	Chr.	Start	End	Lenght	nCG	Average methylation ZFP-ETRs	Average methylation Mock	Differential methylation	Associated to genes (+/- 10Kb around TSS)	Gene name	|log2|FC	pValue	FDR	Average log2 TPM ZFP-ETRs	Average log2 TPM Mock
	1	chr2	166153983	166154413	431	56	0.569692	0.0375382	0.532154	Yes	Sulf2	-1.66114	1.04278e-11	3.05467e-08	3.67685	5.26623
	2	chr3	93446425	93447585	1161	207	0.616231	0.0666113	0.549619	Yes	Tchh	-1.09078	0.0010494	0.0154118	0.385416	0.744153
	3	chr4	106463673	106463821	149	22	0.614846	0.117563	0.497283	Yes	Pcsk9	-4.86753	4.12402e-78	4.94222e-74	3.18512	7.96711
	4	chr4	106463929	106464160	232	37	0.599102	0.122664	0.476437	Yes	Pcsk9	-4.86753	4.12402e-78	4.94222e-74	3.18512	7.96711
	5	chr4	106464343	106464484	142	8	0.622098	0.0766947	0.545403	Yes	Pcsk9	-4.86753	4.12402e-78	4.94222e-74	3.18512	7.96711
	6	chr5	44100419	44101332	914	118	0.70977	0.100088	0.609682	Yes	Gm16401	NA*	NA*	NA*	0	0.0699718
		chr5	44100419	44101332	914	118	0.70977	0.100088	0.609682	Yes	Prom1	-5.23396	0.000173435	NA**	0	0.146534
	7	chr8	80189005	80189374	370	10	0.892671	0.24639	0.646281	Yes	Gm45430	NA*	NA*	NA*	0	0
	8	chr8	87960373	87960851	479	106	0.535275	0.0690914	0.466184	Yes	Zfp423	0.278822	0.301312	0.578117	1.11615	1.01488
	9	chr10	42274409	42275815	1407	246	0.667491	0.047348	0.620142	Yes	Foxo3	-0.986359	1.0983e-10	1.64525e-07	4.54876	5.54023
	10	chr10	127350615	127351086	472	41	0.668504	0.102474	0.56603	Yes	Inhbe	NA*	NA*	NA*	0	0.0118386
	11	chr11	53456877	53457242	366	44	0.519494	0.0426022	0.476892	Yes	Gm10447	-1.15342	0.404266	NA**	0.069401	0.152111
		chr11	53456877	53457242	366	44	0.519494	0.0426022	0.476892	Yes	Shroom1	-2.52186	2.63902e-13	1.5813e-09	0.735772	2.28313
	12	chr13	31558602	31559072	471	72	0.557008	0.0369345	0.520073	Yes	A530084C06Rik	NA*	NA*	NA*	0	0
		chr13	31558602	31559072	471	72	0.557008	0.0369345	0.520073	Yes	Foxq1	-1.25203	4.14238e-08	2.36392e-05	3.87872	5.09665
	13	chr14	61037438	61037702	265	21	0.666073	0.0882333	0.57784	Yes	Gm41168	-0.270079	0.84338	NA**	0.213906	0.26043
		chr14	61037438	61037702	265	21	0.666073	0.0882333	0.57784	Yes	Tnfrsf19	-0.774497	7.78934e-05	0.00319683	2.77933	3.49563
	14	chr17	4994964	4995787	824	171	0.666918	0.0424913	0.624427	Yes	Arid1b	-2.1639	5.47351e-07	0.000145766	1.78941	3.58096
	15	chr18	81321964	81322241	278	17	0.734339	0.0914302	0.642909	Yes	Gm30192	NA*	NA*	NA*	0	0
	16	chr19	5456684	5457484	801	139	0.616526	0.0307231	0.585803	Yes	Ccdc85b	-0.639099	0.00620872	0.0481587	3.68951	4.35577
	17	chr19	37173887	37174460	574	114	0.579767	0.0588749	0.520892	Yes	A330032B11Rik	NA*	NA*	NA*	0.0249581	0.0507549
	18	chrX	52613530	52613605	76	20	0.713113	0.192118	0.520995	Yes	A630012P03Rik	NA*	NA*	NA*	0	0
		chrX	52613530	52613605	76	20	0.713113	0.192118	0.520995	Yes	Gpc3	0.344617	0.250929	0.523526	1.45391	1.28425
	19	chr7	49246435	49246778	344	58	0.579986	0.0659719	0.514015	No
	20	chr9	66305681	66305744	64	11	0.603941	0.095905	0.508036	No
	21	chr11	43626971	43627242	272	18	0.659111	0.098389	0.560722	No
	21 DMRs total
	3 DMRs are not associated to any gene
	18 DMRs are associated to at least one gene, 21 gene in total
	List of associated gene (21)
	10 genes have been excluded from differential gene expression analysis (RNA-seq)
		NA*: genes discarded after the initial step of filtering by low expression (>= 10 raw counts on the entire row);
		NA**: genes filtered by automatic independent filtering of DESeq2, for having a low mean normalized count
	2 genes are not differentially expressed (FDR>0.05; Gpc3 and Zfp423)
	6 genes are not differentially expressed (FDR > 0.05 and |log2 FC| < 2)
	3 genes are differentially expressed (FDR < 0.05 and |log2 FC| > 2), including Pcsk9
