# Supplementary material for: Durable and efficient gene silencing in vivo by hit-and-run epigenome editing
Source: Nature. 2024 Feb 28;627(8003):416–23. doi: 10.1038/s41586-024-07087-8 (PMC10937395; doi:10.1038/s41586-024-07087-8)
Supplement: Supplementary file 5 — Lists of differentially expressed genes from the comparisons between Mock- and either ZFP-ETRs-, EvoETR#3-, EvoETR#6-, or EvoETR#8-treated cells [file 41586_2024_7087_MOESM5_ESM.xlsx]

## Sheet: Foglio1
Supplementary Information Table 3 | Lists of differentially expressed genes from the comparisons between Mock- and either ZFP-ETRs-, EvoETR-3-, EvoETR-6-, or EvoETR-8-treated cells.
List of differentially expressed genes for all the mentioned comparison was defined at different log FC thresholds (|log2FC|≥2, 1 and 0.5).
	|log2FC|>2					|log2FC|>1					|log2FC|>0.5
	EvoETRs					EvoETRs					EvoETRs
	ZFP-8	ZFP-6	ZFP-3	ZFP-ETRs		ZFP-8	ZFP-6	ZFP-3	ZFP-ETRs		ZFP-8	ZFP-6	ZFP-3	ZFP-ETRs
	Pcsk9	Pcsk9	Pcsk9	Pcsk9		Pcsk9	Pcsk9	Pcsk9	Pcsk9		Pcsk9	Pcsk9	Pcsk9	Pcsk9
	Insig1	Gyg	Rps6kc1	Sulf2		Insig1	Gyg	Rps6kc1	Arid1b		Insig1	Gyg	Rps6kc1	Arid1b
		Insig1		Pkp1			Tff2	Insig1	Cfi		Ldlr	Tff2	Phlda3	Cfi
		Tns4		F5			Insig1	Dis3l	Ptprd		Arrdc3	Insig1	Tff2	Ptprd
		Shroom1		Shroom1			Tns4	C2	Tns4			Tns4	Insig1	Tns4
				Akr1c18			Sntb1	Gm11033	Foxq1			Sntb1	Gipc1	Foxq1
				Ttr			Renbp		Sulf2			Ccdc80	Pnma5	Sulf2
							Serpind1		Dis3l			Slc39a8	Flvcr2	Dis3l
							Shroom1		Pkp1			Renbp	Dis3l	Pkp1
							Parp12		Ccdc85b			Serpind1	Diaph3	Ccdc85b
							Lipo1		Gyg			Pura	Galnt4	Gyg
							Cyp4b1		F5			Aldob	C2	Ecpas
							Iigp1		Shroom1			Arhgap35	Dhcr24	F5
							Ak1		Glod5			Shroom1	Kctd11	Igfbp1
							Bdh1		Hhat			Bicc1	Egln3	Shroom1
							AU015836		Cldn1			Parp12	Cyp1a1	Rnase4
							Gsta3		Lbp			Slco2a1	Fer1l6	Pgap1
							Pmp22		Cpeb2			Lipo1	Fads2	Bmp7
							Cryab		Akr1c18			Fgb	Plxnb1	Glod5
									Ttr			Rgl1	Tnfrsf19	Hhat
									Mmp15			Atp9a	Vldlr	Foxo3
									Serpinf2			Mafb	Tenm4	Wfs1
									Slc38a4			Alad	Bnip3	Wnt5a
									Muc16			Trp53inp2	Gm11033	Cldn1
									Vmn2r79			Cyp4b1	Appl2	Rgl1
									Klra4			Cyp1a1	Tasor	H1f0
									Zbtb32			Fzd8	Tbx3	Rgs16
												Iigp1	Tns4	Lbp
												Ak1	Pfkp	Epcam
												Mmp13		Cpeb2
												Mal2		Ocstamp
												Mmp24		Mmp10
												Selenop		Akr1c18
												Bdh1		Fgb
												Pde3b		Ttr
												Trim47		Enpep
												Habp4		Serpind1
												Cxcl3		Mmp15
												Wnt6		Fst
												Foxo3		Aldob
												Pklr		Serpinf2
												AU015836		Kctd12
												Aldh4a1		Tmem71
												Lrrc8b		Slc38a4
												Gsta3		Ass1
												Pmp22		Cpn1
												Fzd10		Muc16
												Cryab		Vmn2r79
												Mpnd		Klra4
														Hpx
														Pde3b
														Cldn4
														Fam57a
														Zbtb32
														Tapbp
														Pparg
