# Supplementary material for: Durable and efficient gene silencing in vivo by hit-and-run epigenome editing
Source: Nature. 2024 Feb 28;627(8003):416–23. doi: 10.1038/s41586-024-07087-8 (PMC10937395; doi:10.1038/s41586-024-07087-8)
Supplement: Supplementary file 6 — Number of differentially expressed genes shared between the ZFP-ETR-treated samples and the indicated EvoETR-treated samples [file 41586_2024_7087_MOESM6_ESM.xlsx]

## Sheet: Sheet1
Supplementary Information Table 4 | Number of differentially expressed genes shared between the ZFP-ETR-treated samples and the indicated EvoETR-treated samples.
The total number of differentially expressed genes for each condition is reported in brackets. The number of shared genes is reported in the respective intersection cell.
		EvoETRs
	|Log2FC|>2	ZFP-8 (2)	ZFP-6 (5)	ZFP-3 (2)
	ZFP-ETRs (7)	1	2	1
		EvoETRs
	|Log2FC|>1	ZFP-8 (2)	ZFP-6 (19)	ZFP-3 (6)
	ZFP-ETRs (27)	1	4	2
		EvoETRs
	|Log2FC|>0.5	ZFP-8 (4)	ZFP-6 (49)	ZFP-3 (29)
	ZFP-ETRs (56)	1	10	3
