# Supplementary material for: Durable and efficient gene silencing in vivo by hit-and-run epigenome editing
Source: Nature. 2024 Feb 28;627(8003):416–23. doi: 10.1038/s41586-024-07087-8 (PMC10937395; doi:10.1038/s41586-024-07087-8)
Supplement: Supplementary file 7 — Lists of differentially methylated regions (DMRs) and expression of the associated genes for the comparison between EvoETR#8 and Mock [file 41586_2024_7087_MOESM7_ESM.xlsx]

## Sheet: Sheet 1
Supplementary Information Table 5 | Lists of differentially methylated regions (DMRs) and expression of the associated genes for the comparison between EvoETR-8 and Mock.
	DMR ID	Chr.	Start	End	Lenght	nCG	Average methylation EvoETRs -8	Average methylation Mock	Differential methylation	Associated to genes (+/- 10kb around TSS)	Gene name	log2FC	Pvalue	FDR	Average log2 TPM EvoETR-8	Average log2 TPM Mock
	1	chr2	22588663	22588861	199	9	0.939435	0.351856	133	Yes	Gm13340	-0.110532	0.818826	0.999287	3.5418	3.65077
		chr2	22588663	22588861	199	9	0.939435	0.351856	0.587579	Yes	Gm13341	0.319428	0.763384	NA**	2.14991	1.48498
	2	chr3	93446425	93447147	723	129	0.668555	0.0994949	0.56906	Yes	Tchh	-2.65088	0.00197768	0.208354	0.531705	0.967409
	3	chr4	106463644	106464493	850	102	0.660107	0.131758	0.528349	Yes	Pcsk9	-4.82974	2.77817e-134	3.48299e-130	4.49162	8.01855
	4	chr18	76059269	76059369	101	13	0.604218	0.0628961	0.541322	No
	5	chr18	76059442	76059974	533	93	0.605806	0.0670931	0.538713	No
	5 DMRs total
	2 DMRs not associated to any gene
	3 DMRs associated to at least one gene, 4 genes in total
	List of associated gene (5)
	1 gene has been excluded during differential gene expression analysis (RNA-seq):
		NA*: genes discarded after the initial step of filtering by low expression (>= 10 raw counts on the entire row);
		NA**: genes filtered by automatic independent filtering of DESeq2, for having a low mean normalized count
	2 genes are not differentially expressed (FDR>0.05; Gm13340 nd Tchh)
	0 genes are not differentially expressed (FDR > 0.05 and |log2 FC| < 2)
	1 genes are differentially expressed (FDR < 0.05 and |log2 FC| > 2), including Pcsk9
