# Supplementary material for: Durable and efficient gene silencing in vivo by hit-and-run epigenome editing
Source: Nature. 2024 Feb 28;627(8003):416–23. doi: 10.1038/s41586-024-07087-8 (PMC10937395; doi:10.1038/s41586-024-07087-8)
Supplement: Supplementary file 9 — Physical characterization of the LNPs used in this study [file 41586_2024_7087_MOESM9_ESM.xlsx]

## Sheet: Sheet1
Supplementary Information Table 7 | Physical characterization of the LNPs used in this study
	Related to:	Type of LNP	Particle Size (d.nm)	PDI	Encapsulation efficiency (%)	RNA concentration (µg/mL)
	Fig. 3B	Mock	98	0.12	98	300
	Fig. S3C, D and E	Cas9	98	0.12	98	300
		ZFP-ETRs	97	0.11	97	300
	Extended Data Fig. 5A, B	LNP-A Cas9 NP6	73	0.13	98.1	200
		LNP-B Cas9 NP6	70	0.13	98.9	200
		LNP-C Cas9 NP6	78	0.11	97.1	200
		LNP-D Cas9 NP6	68	0.07	98.5	200
		LNP-E Cas9 NP6	91	0.09	97.4	200
		LNP-A Cas9 NP9	71	0.14	99.6	200
		LNP-B Cas9 NP9	72	0.15	99.7	200
		LNP-C Cas9 NP9	80	0.09	99	200
		LNP-D Cas9 NP9	66	0.08	98.8	200
		LNP-E Cas9 NP9	83	0.13	98.7	200
	Fig. 5B	Cas9	96	0.15	98	300
		ZFP-ETRs	101	0.12	98	300
		EvoETR-8	93	0.12	98	300
	Extended Data Fig. 5C	EvoETR-8	81	0.06	83	217
