# Supplementary material for: Durable and efficient gene silencing in vivo by hit-and-run epigenome editing
Source: Nature. 2024 Feb 28;627(8003):416–23. doi: 10.1038/s41586-024-07087-8 (PMC10937395; doi:10.1038/s41586-024-07087-8)
Supplement: Supplementary file 10 — List of the primers used in this study. [file 41586_2024_7087_MOESM10_ESM.xlsx]

## Sheet: Sheet1
Supplementary Information Table 8 | List of the primers used in this study.
NAME	SEQUENCE	Notes
Pcsk9 Exon 1 forward	ggc ccg tta atg ttt aat cag a	For T7 assay and targeted deep-seq
Pcsk9 Exon 1 reverse	ttt act tcg gag gac acg ttt t
Pcsk9 promoter forward	tag gat ttg ggg ttt tgt cc	For T7 assay and targeted deep-seq
Pcsk9 promoter reverse	ttt tgg aac caa gcc ccg ca
Pcsk9 BS forward	aat gtt aaa gag gtg ggg ttt agt a	For targeted BS-seq of the Pcsk9 CGI. Top strand amplification.
Pcsk9 BS reverse	cct aac acc cat acc tta aaa caa c
Chr2_DMR1BS forward	ttt tat tga tag aat ata atg gaa atg gg	For targeted BS-seq of DMR1 (EvoETR-8 vs Mock in vitro). Bottom strand amplification.
Chr2_DMR1 BS reverse	aaa aac cca att ctc tac caa cac
Chr3_DMR2BS forward	ttg agg gtg gag gag tag tt	For targeted BS-seq of DMR2 (EvoETR-8 vs Mock in vitro). Bottom strand amplification.
Chr3_DMR2 BS reverse	act ctt ctt cct caa aaa ctc ttc
Chr18_DMR4_6 BS forward	tta agt ggg gat ggt att gag tta g	For targeted BS-seq of DMR4 (EvoETR-8 vs Mock in vitro). Bottom strand amplification.
Chr18_DMR4_6 BS reverse	aaa tat tta aca acc aac ccc ttt c
Chr18_DMR5 BS forward	ttg gtt gtt aaa tat ttt tgg ttg ga	For targeted BS-seq of DMR5 (EvoETR-8 vs Mock in vitro). Bottom strand amplification.
Chr18_DMR5 BS reverse	cct tca aat ttt tac atc taa tac t
Shroom1 BS forward	ttt gtg gaa aga gtt tag tag gtg g	For targeted BS-seq of DMR in Shroom1 promoter (ZFP-ETRs vs Mock in vitro) . Bottom strand amplification.
Shroom1 BS reverse	tcc tta tct ccc ttt taa aaa aca aa
Arid1b BS forward	tgt ttt tta att ata aat tga aag t	For targeted BS-seq of DMR in Arid1b promoter (ZFP-ETRs vs Mock in vitro). Bottom strand amplification.
Arid1b BS reverse	cat att aat caa aac aaa acc caa c
