# Supplementary material for: Durable and efficient gene silencing in vivo by hit-and-run epigenome editing
Source: Nature. 2024 Feb 28;627(8003):416–23. doi: 10.1038/s41586-024-07087-8 (PMC10937395; doi:10.1038/s41586-024-07087-8)
Supplement: Supplementary file 11 — Source Data Fig. 1 [file 41586_2024_7087_MOESM11_ESM.xlsx]

## Sheet: Fig 1B
Fig. 1B e 1C
		% tdTomato - cells
	ug of RNA	dCas9-ETRs			TALE-ETRs			ZFP-ETRs			Cas9					na: techincal issue while reading cells at cytometer
	2	97.93	96.03	97.94	54.29	62	59.11	93	91.22	96.3	78.32	77.65	80.58
	1	84.88	88.13	88.33	51.24	53.2	45.84	96.9	96.71	na	79.78	78.97	78.4
	0.5	66.96	66.44	58.93	46.26	49.87	48.85	96.22	97.25	97.32	78.54	79.86	79.29
	0.25	34.67	33.56	28.97	33.47	33.76	34.72	95.67	94.96	94.83	79.9	81.14	81.17
	0.1	2.91	2.92	3.36	7.66	5.5	6.77	69.77	67.94	65.73	77.86	77.94	79.59
	0.05	1.01	1.31	0.85	2.59	1.58	1.16	23.86	19.01	15.84	77.64	78.47	79.78
	0	0	0	0	0	0	0	0	0	0	0	0	0
