# Supplementary material for: Durable and efficient gene silencing in vivo by hit-and-run epigenome editing
Source: Nature. 2024 Feb 28;627(8003):416–23. doi: 10.1038/s41586-024-07087-8 (PMC10937395; doi:10.1038/s41586-024-07087-8)
Supplement: Supplementary file 12 — Source Data Fig. 2 [file 41586_2024_7087_MOESM12_ESM.xlsx]

## Sheet: Fig. 2A
Fig. 2A
Data from RNA-seq analysis has been submitted on GEO (GSE226209)

## Sheet: Fig. 2B
Fig. 2B
	% of CpG Methylation
	ZFP-ETRs	Unt ZFP-ETRs	Cas9	Mock
	74.3224	73.786	73.8962	73.532
	74.6208	74.524	73.4888	73.1041
	74.4361	74.5604	73.6701	73.1373

## Sheet: Fig. 2C
Fig. 2C
Data plotted are reported in the supplementary information Table S2

## Sheet: Fig. 2D
Fig. 2D
			% of CpG methylation
		CpG coordinates (Chr4)	Mock	ZFP-ETRs	Cas9	Unt. ZFP-ETRs
		106414217	100	100	100	100
		106414218	100	98.2456	100	95.2381
		106414459	91.6667	100	100	100
		106414460	100	97.2222	100	100
		106414730	100	100	100	97.619
		106414731	100	100	100	100
		106414744	93.3333	100	93.3333	91.6667
		106414745	97.4359	96.9697	100	95.2137
		106414780	95.5556	100	96.6667	100
		106414781	100	100	96.9697	97.619
		106414885	100	100	97.619	97.619
		106415040	92.6901	100	100	100
		106415041	92.3611	77.7778	100	100
		106415055	98.2456	100	100	100
		106415140	97.619	98.2456	100	100
		106415141	96.9697	100	100	94.4444
		106415159	83.4339	79.9837	96.6667	91.2554
		106415160	81.6667	64.3468	89.9267	81.1508
		106415211	100	100	100	100
		106415212	100	86.6667	96.6667	89.8148
		106415243	91.1111	98.4127	92.8571	92.5
		106415244	100	100	100	100
		106415300	100	100	100	100
		106415301	100	100	100	94.8718
		106415517	88.8889	80.174	88.3333	75.0797
		106415518	79.8319	83.3333	87.1795	78.6364
		106415719	100	96.1698	100	98.6111
		106415720	100	95.2381	100	100
		106415886	100	97.4359	98.3333	100
		106415887	100	100	100	92.8571
		106415930	100	100	100	96.6667
		106415931	100	100	100	100
		106416068	89.3162	97.619	97.9167	100
		106416069	100	100	100	95.8333
		106416108	48.4921	80.4762	81.4103	80.6548
		106416109	75.3535	91.6667	66.6667	80.303
		106416248	95.2381	100	100	95.2381
		106416579	100	100	91.6667	100
		106416589	100	100	100	100
		106416617	100	100	100	100
		106416618	100	100	100	100
		106416682	100	95.2381	85.7143	100
		106416683	100	100	100	100
		106417224	100	100	100	100
		106417225	100	100	98.7654	100
		106417322	100	100	100	100
		106417323	100	100	97.619	100
		106417386	100	95.8333	100	100
		106417387	100	100	92.8571	98.0392
		106417600	100	95.2381	98.0392	100
		106417601	96.9697	98.1481	91.25	94.8718
		106417652	93.3333	97.619	100	96.6667
		106417702	91.6667	93.0159	90.4167	85.9259
		106417703	60.4167	73.3333	93.75	88.7218
		106417760	100	88.8889	100	100
		106417761	100	100	97.619	90
		106417836	100	100	100	100
		106417837	100	100	100	97.2222
		106417840	100	100	100	100
		106417841	100	100	100	97.2222
		106418016	100	95.2153	100	100
		106418017	96.9697	94.1026	100	100
		106418074	90.7407	100	95.0549	100
		106418075	92.1569	100	100	93.6111
		106418154	96.6667	100	100	100
		106418155	94.8718	100	97.4359	100
		106418172	96.9697	100	100	100
		106418173	89.7436	100	97.4359	100
		106418226	96.0784	97.4359	100	100
		106418227	100	100	97.4359	93.3333
		106418231	100	97.619	100	100
		106418232	100	100	96.9697	96.6667
		106418557	100	100	100	100
		106418558	97.619	100	100	98.6111
		106418930	100	100	100	100
		106418931	100	100	100	97.7778
		106419112	100	100	100	100
		106419113	96.9697	100	93.3333	100
		106419156	100	100	100	100
		106419157	100	100	100	97.9167
		106419294	66.6667	85.6548	70	65.873
		106419295	78.9855	92.1569	61.3534	66.5079
		106419419	88.8889	100	100	100
		106419420	100	100	98.2456	97.2222
		106419579	97.9167	100	100	94.1919
		106419580	96.9697	95.8333	100	94.4444
		106419779	100	100	100	100
		106419780	100	98.1481	100	100
		106419935	94.4444	95.3526	95.0549	97.2222
		106419936	96.0784	100	95.5204	93.9394
		106419941	100	97.4359	100	100
		106419942	100	97.4359	100	94.4444
		106419969	100	96.6667	100	100
		106419970	100	100	100	100
		106419978	100	96.6667	100	100
		106419979	100	100	100	100
		106420017	100	100	100	100
		106420018	100	100	100	100
		106420126	93.3333	100	96.9697	95.1389
		106420127	100	98.2456	100	93.3333
		106420217	100	100	100	100
		106420218	100	100	100	100
		106420248	100	97.7778	100	100
		106420249	100	100	100	100
		106420305	100	100	100	96.6667
		106420306	100	88.5281	100	100
		106420331	100	100	100	100
		106420332	100	93.3333	95.2381	100
		106420350	100	100	100	100
		106420351	100	100	100	96.6667
		106420767	96.6667	100	100	100
		106420768	100	100	100	96.9697
		106420989	100	96.9697	96.6667	100
		106420990	100	100	100	100
		106421004	100	100	96.9697	100
		106421005	100	100	100	100
		106421037	93.3333	100	100	96.2963
		106421038	100	100	100	100
		106421106	100	97.2222	100	94.4444
		106421107	100	100	97.619	94.1919
		106421297	100	100	100	100
		106421298	100	100	100	95.8333
		106421329	100	98.3333	97.4359	100
		106421355	100	91.746	97.4359	98.1481
		106421393	100	98.3333	100	97.619
		106422251	100	100	100	100
		106422252	100	100	100	100
		106422276	100	93.3333	95.2381	83.8095
		106422277	75	100	100	100
		106422536	100	100	100	100
		106422537	91.8803	92.8571	92.3077	89.9074
		106422561	84.2424	95.2381	85.1648	100
		106422562	78.254	87.5	75.9341	90.2116
		106422622	100	100	100	100
		106422623	100	93.3333	100	97.9167
		106422624	100	100	100	100
		106422625	100	93.3333	100	98.1481
		106422952	100	100	97.4359	100
		106422953	96.2963	100	95.2381	97.619
		106423009	100	94.5833	97.9167	97.619
		106423010	97.1014	100	94.1026	100
		106423183	100	100	100	100
		106423184	100	100	100	100
		106423234	100	100	93.3333	100
		106423235	100	100	96.6667	97.7778
		106423338	80.7692	95.2381	95.2381	92.2222
		106423339	90.7843	94.3355	92.3077	100
		106423405	94.4444	96.2963	100	100
		106423406	100	100	93.3333	100
		106423463	100	100	95.2381	100
		106423464	96.9697	96.6667	86.5079	95.8333
		106423487	94.8718	96.9697	88.8889	100
		106423488	93.3333	96.6667	91.6667	100
		106423536	94.4444	100	96.6667	100
		106423537	100	97.2222	93.3333	100
		106423595	94.8718	97.619	93.3333	100
		106423596	100	100	97.4359	96.2963
		106423764	94.4444	96.6667	83.3333	100
		106423765	91.6667	100	97.4359	100
		106424192	94.4444	100	96.9697	96.0648
		106424193	90.4762	96.9697	96.6667	100
		106424255	94.4444	89.5833	97.4359	100
		106424256	96.0784	90.9524	100	96.9697
		106424370	96.6667	95.2381	98.0392	100
		106424371	100	100	100	96.9697
		106424487	98.0392	93.3333	100	97.619
		106424488	84.1919	100	100	98.2456
		106424748	95.5556	100	100	100
		106424749	100	100	100	97.4359
		106425016	74.4705	92.4123	77.5758	89.7727
		106425017	95.5556	98.2456	92.674	88.8889
		106425052	100	94.1667	100	100
		106425053	94.8718	100	100	100
		106425201	100	100	100	100
		106425202	100	100	100	100
		106425222	100	100	100	100
		106425223	100	100	100	96.9697
		106425232	100	100	100	100
		106425233	100	100	100	96.0784
		106425243	100	100	100	97.9167
		106425244	100	100	100	100
		106425325	100	100	100	100
		106425326	96.6667	96.9697	100	100
		106425342	100	100	100	100
		106425343	100	97.9167	100	100
		106425401	100	100	100	100
		106425402	100	100	100	100
		106425479	100	97.619	100	100
		106425480	95.2381	89.1775	100	100
		106425604	100	100	100	100
		106425605	100	100	100	100
		106425774	100	100	100	100
		106425775	100	100	100	100
		106425810	100	95.8333	100	96.2963
		106425880	100	100	100	94.4444
		106426002	100	100	89.1026	100
		106426398	100	100	100	100
		106426399	100	100	100	100
		106426449	91.5385	93.7322	83.3333	90.9524
		106426450	81.2121	96.6667	97.4359	93.9394
		106426501	100	100	97.4359	97.7778
		106426502	96.2963	97.9167	100	97.7778
		106426526	100	100	88.0392	91.6667
		106426527	91.1111	96.6667	97.619	95
		106426580	93.3333	100	97.4359	95.8333
		106426581	91.1111	98.3333	97.4359	100
		106427213	85.4342	84.8485	61.9048	92.7885
		106427214	77.5758	60.6349	80.9091	69.2063
		106427298	100	100	100	100
		106427299	100	100	100	100
		106427319	100	100	100	100
		106427320	100	100	100	100
		106427321	100	100	100	100
		106427322	100	100	100	100
		106427395	83.3333	100	100	100
		106427396	95.5556	100	100	96.9697
		106427495	100	100	97.4359	100
		106427496	100	100	100	100
		106427501	100	100	100	100
		106427502	100	100	100	98.1481
		106427538	100	93.3333	97.4359	98.1481
		106427539	100	95.8333	100	100
		106427779	100	100	95.2381	100
		106427780	90.4762	100	100	100
		106427825	100	100	100	100
		106427826	100	100	100	100
		106427839	100	100	100	100
		106427840	100	98.0392	100	100
		106428161	100	100	92.3077	94.8413
		106428162	100	97.9167	100	100
		106428329	100	100	100	100
		106428330	100	100	81.746	98.1481
		106428406	100	93.3333	95.0549	100
		106428407	90.4762	94.1919	96.6667	94.4056
		106428635	100	100	100	96.6667
		106428636	87.7778	100	97.9167	97.9167
		106428692	100	95.584	98.2456	97.7778
		106428693	100	100	97.4359	100
		106428746	100	100	100	100
		106428747	93.3333	100	100	100
		106428797	100	100	100	100
		106428798	100	93.3333	96.9697	95.8333
		106428823	100	100	97.619	97.2222
		106428824	91.6667	92.8571	100	100
		106429010	100	100	100	100
		106429011	100	96.2963	93.3333	97.2222
		106429025	100	100	100	100
		106429026	100	100	97.619	100
		106429119	100	100	100	100
		106429120	100	100	94.7368	100
		106429183	95.5556	100	100	96.9697
		106429184	100	100	100	96.6667
		106429224	100	100	98.0392	100
		106429225	100	100	100	100
		106429288	100	100	100	100
		106429289	100	100	91.5535	86.9048
		106429355	100	100	100	100
		106429356	97.4359	100	100	100
		106429397	100	100	95.2381	93.3333
		106429448	89.9123	97.619	100	95.2381
		106429449	93.3333	100	95.0549	91.6667
		106429788	100	96.6667	100	100
		106429789	100	100	100	91.6667
		106429959	96.6667	97.619	100	100
		106429960	100	83.3333	100	97.619
		106430395	100	100	100	100
		106430396	93.3333	100	100	100
		106430405	94.8718	100	100	100
		106430406	100	100	96.9697	96.6667
		106430496	100	100	100	94.4444
		106430497	100	100	98.3333	96.2963
		106430552	87.5	100	100	100
		106430553	100	100	100	100
		106430554	100	100	100	100
		106430555	100	100	100	100
		106430731	100	96.6667	96.6667	95.8333
		106430732	100	95.2381	100	95.5556
		106430769	100	97.4359	100	100
		106430770	100	100	100	100
		106430863	100	93.8492	100	100
		106430864	100	95.6815	83.1169	98.1481
		106430935	86.1111	98.2456	98.2456	100
		106430936	100	100	88.8889	95
		106431089	100	96.6667	100	100
		106431090	87.2329	100	100	100
		106431369	100	100	96.6667	100
		106431370	93.3333	97.2222	100	96.6667
		106431372	100	100	100	97.9167
		106431373	93.3333	94.4444	100	100
		106431453	100	100	100	100
		106431454	100	100	100	100
		106431649	100	96.9697	100	100
		106431650	100	94.5887	100	93.7322
		106431720	95.5556	100	98.0392	100
		106431721	90.4762	100	93.6364	95.8333
		106431788	100	100	100	100
		106431789	100	100	100	100
		106431807	100	100	100	100
		106431808	100	100	96.9697	100
		106431922	100	88.8889	100	100
		106431923	100	96.9697	100	100
		106431944	100	88.8889	100	100
		106431945	100	96.6667	100	100
		106431986	100	100	100	100
		106432024	88.8889	95.2381	64.5833	97.619
		106432025	100	96.9697	100	100
		106432166	100	93.1548	96.6667	100
		106432167	94.8718	100	100	100
		106432187	100	93.3862	96.6667	100
		106432188	98.2456	100	100	100
		106432309	100	88.8889	100	100
		106432310	100	100	100	96.9697
		106432385	100	97.4359	97.619	100
		106432386	97.4359	93.3333	100	100
		106432442	94.8718	98.5507	90.9091	100
		106432443	100	100	100	100
		106432448	100	98.5507	97.4359	100
		106432449	91.6667	100	100	100
		106432485	100	98.0392	100	100
		106432486	100	100	100	100
		106433590	100	100	97.4359	100
		106433591	100	100	100	100
		106433908	90.4762	100	100	100
		106433909	100	100	100	97.619
		106433966	100	100	95.8647	100
		106433967	100	100	88.8889	100
		106433989	100	100	100	100
		106433990	100	100	93.3333	100
		106434296	100	94.4444	100	100
		106434297	100	100	100	100
		106434464	62.3932	61.7845	63.2479	72.0202
		106434465	56.0784	84.5887	82.1429	87.2222
		106434637	100	96.25	100	100
		106434638	100	100	100	97.7778
		106434731	100	100	100	100
		106434732	95.5556	100	100	97.2222
		106435101	100	100	98.2456	100
		106435102	100	96.9697	96.9697	100
		106435316	90.7692	100	87.7435	97.619
		106435317	96.6667	100	100	100
		106435406	100	100	100	100
		106435407	100	97.9167	100	100
		106435711	87.9121	96.9697	100	100
		106435712	88.0071	96.9697	97.9167	91.0331
		106435724	100	100	100	96.2963
		106435725	100	100	97.619	98.2456
		106435897	100	100	100	100
		106435898	96.6667	97.9167	100	97.2222
		106435943	100	100	100	100
		106435944	100	92.8571	100	100
		106435955	100	97.4359	100	100
		106435956	100	97.9167	95.7692	100
		106436093	95.2381	98.3333	92.3077	96.9697
		106436094	95.6522	100	100	98.4127
		106436158	95.4545	92.2658	100	97.619
		106436159	100	96.1538	100	96.2963
		106436195	100	100	100	100
		106436196	96.9697	98.5507	100	92.0635
		106436402	100	100	98.0392	100
		106436403	97.4359	100	100	100
		106436759	44.4444	49.8626	11.1111	55.367
		106436760	52.7778	43.3333	66.2698	51.0101
		106436810	46.6667	52.0833	43.8034	45.3509
		106436811	54.5833	42.2222	53.3333	51.3889
		106436834	100	97.619	91.6667	96.9697
		106436835	90.4762	83.3333	100	100
		106436841	100	95.8333	100	94.8864
		106436842	100	88.8889	100	100
		106436876	91.6667	97.619	93.3333	92.2078
		106436877	100	78.5714	93.3333	100
		106436975	64.8148	87.7778	89.5238	86.5079
		106436976	77.1569	89.3218	77.5758	79.8653
		106436987	100	100	83.3333	96.6667
		106436988	100	100	96.6667	100
		106436994	100	96.9697	100	100
		106436995	97.9167	100	90.303	100
		106437027	100	100	96.6667	100
		106437028	100	100	96.6667	100
		106437163	96.6667	94.4444	100	100
		106437164	90.4139	96.6667	86.8056	95.6944
		106437392	100	100	100	100
		106437393	94.8718	100	100	100
		106437395	80	93.3333	100	100
		106437396	95.5556	100	100	100
		106437403	100	100	100	100
		106437404	95.5556	100	100	100
		106437476	100	96.9697	85.5556	100
		106437477	100	97.7778	100	100
		106437506	87.7778	100	87.8788	95.8333
		106437507	100	100	95.8486	100
		106437899	100	100	100	97.2222
		106437900	100	97.619	100	91.6667
		106437968	100	100	100	97.2222
		106437969	100	94.4444	100	100
		106437971	97.619	96.6667	100	97.4359
		106437972	100	91.4141	100	100
		106437998	70.696	93.7951	74.6032	65.5556
		106437999	53.4188	76.6667	80.9524	76.0943
		106438031	96.6667	96.6667	100	100
		106438032	100	97.9167	100	97.2222
		106438113	100	100	100	100
		106438114	100	100	93.3333	94.0741
		106438139	100	100	100	100
		106438140	100	100	98.2456	96.9697
		106438358	36.0256	51.5873	28.3516	36.1111
		106438359	34.359	37.8788	36.7857	33.3333
		106438470	94.4444	100	100	95.8333
		106438471	100	100	94.5833	93.3333
		106438493	83.3333	89.1775	80.4329	90.4762
		106438494	76.4253	87.7778	85.4167	94.4444
		106438517	94.8718	100	100	100
		106438518	100	100	100	100
		106438594	76.9048	73.0159	85.5311	69.9074
		106438595	73.582	66.3399	79.1919	61.9529
		106438655	100	100	100	100
		106438656	97.4359	100	100	100
		106438781	100	100	97.619	100
		106438782	97.4359	100	100	96.2963
		106438945	100	100	100	100
		106438946	100	100	100	100
		106438947	100	100	97.619	100
		106438948	100	100	100	100
		106439031	92.911	98.2456	88.8889	89.4444
		106439032	100	96.6667	100	100
		106439113	95.2381	98.5507	88.8889	89.6296
		106439114	83.4432	96.6667	83.8978	97.9167
		106439495	93.5143	97.4359	95.2381	92.963
		106439496	86.9048	93.4524	82.3077	95
		106439908	91.6667	82.6389	94.5833	90.8586
		106439909	89.6732	84.5155	83.2945	95.8333
		106440144	100	100	100	94.7475
		106440145	100	97.9167	96.9697	100
		106440207	92.4837	100	100	95.8333
		106440208	90.1961	100	100	100
		106440350	75.3885	94.2857	70.2381	88.1313
		106440351	83.8095	96.0317	80.4424	94.4444
		106440487	100	100	100	98.6111
		106440488	100	98.0392	100	100
		106440497	100	100	100	100
		106440498	97.619	97.9167	100	100
		106440551	74.469	71.7262	65.7143	82.0106
		106440552	93.3333	87.3016	70.0535	73.0952
		106440605	100	100	100	100
		106440606	96.6667	100	100	97.2222
		106440608	100	91.6667	100	100
		106440609	100	100	100	100
		106440615	100	100	100	100
		106440616	93.3333	100	100	100
		106440622	100	100	100	100
		106440623	100	100	100	100
		106440656	100	100	100	100
		106440657	100	100	100	98.1481
		106440659	100	100	100	100
		106440660	96.9697	100	90.7692	100
		106440671	96.6667	100	100	100
		106440672	100	94.5887	92.3077	96.2963
		106440717	100	100	96.9697	100
		106440718	100	100	97.4359	100
		106440963	100	100	97.4359	100
		106440964	100	100	100	96.6667
		106440990	75.5556	90.4762	72.8571	68.8889
		106440991	77.381	87.7778	61.9888	93.2692
		106441079	100	86.9048	94.8864	88.3333
		106441080	97.619	85.9441	90	97.619
		106441109	91.6667	88.8889	91.1859	100
		106441110	90.7407	100	70.1788	97.619
		106441137	80.9524	100	88.8258	95.2381
		106441138	85.2288	100	80	85.582
		106441441	100	100	98.0392	96.6667
		106441442	100	100	93.3333	100
		106441459	94.8718	93.6364	86.4253	80.8845
		106441460	96.0784	100	76.6667	93.9153
		106441528	100	100	85	95.8333
		106441529	95.2381	97.619	76.6667	87.7451
		106441674	100	100	88.8889	100
		106441675	95.5556	100	100	97.9167
		106441726	100	100	92.8571	100
		106441727	100	100	95.2381	100
		106441780	100	97.4359	100	95.8333
		106441781	97.4359	100	96.9697	97.619
		106441837	90.4762	100	97.4359	94.4444
		106441838	97.619	88.6905	90	100
		106441868	100	100	92.8571	96.6667
		106441869	90.9524	100	100	97.619
		106442194	100	100	94.1026	84.9206
		106442195	100	100	100	90.9722
		106442334	100	100	95.6815	100
		106442335	100	94.8864	92.3077	97.9167
		106442517	100	100	100	96.2963
		106442518	100	96.9697	97.4359	94.4444
		106442604	95.2381	100	100	97.619
		106442605	96.9697	100	100	100
		106442677	100	100	100	100
		106442678	100	100	100	100
		106442751	100	100	100	87.5
		106442752	100	91.6667	96.9697	100
		106443101	100	100	100	100
		106443102	90.4762	100	100	96.6667
		106443196	40.9524	63.7566	47.619	66.6667
		106443197	52.9762	67.2222	67.5214	38.8889
		106443259	100	100	100	100
		106443260	100	100	100	100
		106443474	100	100	100	100
		106443543	100	100	100	100
		106443592	100	100	95.2381	100
		106443593	100	100	100	94.4444
		106443633	100	100	93.3333	96.6667
		106443634	94.8718	100	95.2381	96.2963
		106443715	96.6667	96.6667	95.2381	97.619
		106443716	100	100	97.4359	93.266
		106444025	93.3333	100	100	87.5
		106444026	100	97.619	100	94.4444
		106444089	100	94.4444	93.3333	97.7778
		106444090	91.6667	97.619	100	100
		106444113	100	100	98.4127	100
		106444114	100	100	100	100
		106444191	100	100	100	100
		106444192	91.4141	100	95.2381	100
		106444210	100	94.4444	97.4359	100
		106444211	94.4444	100	100	96.9697
		106444359	64.359	93.9153	72.2222	68.7831
		106444360	80.0595	91.7065	83.75	84.8413
		106444370	95.2381	95.8333	100	100
		106444371	91.6667	100	97.9167	89.8268
		106444419	77.5	80.9524	93.3333	73.3333
		106444420	70.8333	90	92.674	81.1448
		106444434	100	95.8333	96.6667	100
		106444435	90.4762	100	100	96.2963
		106444649	100	100	88.5714	97.7778
		106444650	100	97.619	100	97.619
		106444761	100	100	100	96.6667
		106444762	100	100	100	97.9167
		106444775	100	100	100	100
		106444776	100	100	100	100
		106444792	94.8718	100	100	90.7197
		106444793	100	100	100	96.6667
		106444806	100	100	100	100
		106444807	100	100	100	100
		106444819	100	100	100	100
		106444820	100	100	97.619	100
		106444928	100	89.1026	88.3333	96.9697
		106444929	100	100	96.9697	95.8333
		106444972	80.5128	90.3469	95.2381	96.2963
		106444991	100	97.4359	100	96.2963
		106444992	100	100	95.2381	96.2963
		106445027	94.4444	90.9091	85.5556	84.7222
		106445028	83.3333	97.4359	96.6667	95.8333
		106445090	100	96.9697	84.1919	96.6667
		106445091	100	98.4127	100	91.4141
		106445176	100	96.9697	95.0794	100
		106445177	92.3611	100	97.619	100
		106445285	78.2051	100	92.8571	94.4444
		106445286	85.3968	97.4359	90	90.7407
		106445364	95.5556	100	93.3333	90
		106445365	86.6667	97.4359	83.3333	100
		106445370	96.0784	100	100	100
		106445371	100	97.4359	90	100
		106445571	100	100	100	100
		106445572	94.4444	90.9091	93.0881	97.3333
		106445606	100	100	91.6667	97.9167
		106445607	100	97.619	100	100
		106445647	83.3333	66.9109	60.303	73.8492
		106445648	67.9487	76.1141	69.7497	87.8947
		106445668	100	100	93.3333	100
		106445669	96.9697	100	98.5507	100
		106445703	100	97.9167	100	95
		106445704	100	100	86.746	100
		106446091	100	100	100	100
		106446092	93.3333	95.2381	100	97.2222
		106446118	100	100	100	97.7778
		106446119	100	100	100	97.2222
		106446158	86.6667	100	100	100
		106446159	100	100	100	100
		106446398	100	100	88.8889	97.9167
		106446399	100	100	100	100
		106446420	100	96.2963	100	94.7475
		106446421	100	100	100	98.1481
		106446455	100	97.9167	96.9697	96.6667
		106446456	100	100	96.6667	94.5887
		106446485	100	100	100	100
		106446486	93.3333	83.3333	100	96.9697
		106446499	91.6667	100	97.4359	100
		106446500	100	96.2963	93.3333	96.9697
		106446503	100	100	96.9697	100
		106446504	100	100	100	96.9697
		106446544	94.8718	87.5	93.3333	97.619
		106446545	100	100	93.3333	100
		106446685	76.6667	79.1132	90.9091	81.4815
		106446686	84.2424	87.8788	79.9405	91.3753
		106446705	100	100	100	100
		106446706	100	100	90	100
		106446707	100	100	100	100
		106446708	100	100	93.3333	100
		106446710	100	100	100	100
		106446711	100	100	93.3333	100
		106446814	100	85	96.6667	96.9697
		106446815	100	100	100	100
		106446835	94.1176	98.2456	86.6667	91.5344
		106446836	84.4444	92.8571	91.9048	96.9697
		106447123	100	92.3077	96.6667	93.266
		106447124	100	96.2963	100	100
		106447146	100	96.9697	100	100
		106447147	100	100	100	100
		106447149	100	100	100	100
		106447150	100	100	100	100
		106447156	100	100	100	100
		106447157	100	96.9697	100	100
		106447206	100	100	100	100
		106447207	100	97.2222	100	100
		106447227	96.6667	100	100	100
		106447228	100	100	100	100
		106447238	100	100	100	100
		106447239	100	100	100	100
		106447247	100	100	100	100
		106447248	100	100	100	100
		106447256	100	100	96.9697	100
		106447257	100	100	100	100
		106447276	97.4359	88.3333	90.9524	86.9444
		106447277	90.1961	98.0392	88.9744	84.8485
		106447326	98.0392	96.9697	100	97.4359
		106447327	96.6667	95.1389	100	100
		106447594	97.619	100	97.4359	97.2222
		106447595	95.5556	96.6667	100	100
		106447626	100	100	100	95.8333
		106447627	100	90	100	100
		106447633	100	100	97.4359	90.5808
		106447634	97.4359	100	100	100
		106447656	100	100	100	100
		106447657	100	100	96.6667	97.7778
		106447668	100	100	100	100
		106447669	96.6667	100	100	100
		106447705	100	100	100	100
		106447706	100	100	100	100
		106447751	100	100	100	98.1481
		106447752	100	100	96.6667	100
		106447848	100	100	100	100
		106447849	100	100	100	100
		106447958	100	96.9697	100	97.4359
		106447959	100	88.8889	83.3333	95.8333
		106448035	100	100	100	100
		106448139	100	100	96.9697	100
		106448168	100	100	100	100
		106448169	100	100	96.6667	93.3333
		106448174	100	100	100	100
		106448175	100	100	100	93.3333
		106448192	91.6667	91.1111	100	93.9394
		106448193	100	100	96.6667	95.8333
		106448270	93.3333	100	97.619	95.2137
		106448271	100	100	88.6364	100
		106448459	80	96.9697	100	100
		106448460	100	93.3333	100	100
		106448768	85.7143	100	98.2456	93.6364
		106448769	100	96.6667	95.2381	100
		106448778	88.8889	100	100	100
		106448779	100	100	88.8889	100
		106448860	88.8889	100	100	93.3333
		106448861	96.9697	92.8571	100	94.1919
		106448866	93.3333	91.9048	100	88.2051
		106448867	89.1026	95.2381	97.4359	96.6667
		106448927	96.9697	100	100	100
		106448928	93.75	100	100	97.7778
		106448932	97.4359	100	100	100
		106448933	97.9167	100	100	100
		106448947	92.3077	97.4359	100	100
		106448948	100	100	95.2381	100
		106448970	97.4359	95.2153	100	98.1481
		106448971	100	96.6667	100	96.2963
		106449023	96.9697	97.619	100	100
		106449024	90.4762	93.3333	96.9697	100
		106449031	91.6667	97.619	100	100
		106449032	100	93.3333	100	96.9697
		106449082	100	100	100	100
		106449083	100	100	100	92.094
		106449258	100	89.6296	100	100
		106449259	94.8718	100	100	97.7778
		106449286	100	97.2222	97.4359	96.6667
		106449287	90.4762	100	100	97.619
		106449339	100	100	100	97.619
		106449340	100	95.2381	100	100
		106449404	100	100	100	100
		106449405	91.6667	100	90.303	97.2222
		106449424	100	96.2963	100	96.9697
		106449425	100	97.619	90	100
		106449451	100	96.6667	100	95.2381
		106449452	100	100	93.3333	100
		106449465	100	96.9697	100	95.2381
		106449466	86.6667	100	100	83.3333
		106449559	100	100	100	100
		106449560	94.4444	100	100	100
		106449642	100	100	86.9048	83.3333
		106449643	90.7937	100	92.8571	100
		106449669	100	100	100	100
		106449670	94.8718	96.9697	85.5556	97.7778
		106449716	100	100	100	100
		106449717	100	91.8415	90.7692	95.2381
		106449986	100	100	100	100
		106449987	100	100	96.6667	100
		106450012	100	98.2456	91.5789	100
		106450013	91.6667	100	97.4359	100
		106450072	100	100	97.4359	100
		106450073	96.6667	100	100	96.2963
		106450075	100	100	97.4359	100
		106450076	100	100	100	100
		106450080	100	100	100	100
		106450081	100	100	100	100
		106450121	100	95.8333	100	95.8333
		106450122	100	100	93.3333	100
		106450131	91.6667	100	95.2381	95.8333
		106450132	100	100	100	100
		106450141	100	100	100	95.2381
		106450142	100	100	100	100
		106450152	100	100	100	96.2963
		106450153	100	100	100	100
		106450165	100	100	100	95.2381
		106450166	100	100	100	100
		106450186	100	100	100	92.4603
		106450187	100	93.3333	93.3333	100
		106450196	100	100	100	94.4444
		106450197	100	100	100	100
		106450221	100	100	100	90.9524
		106450222	96.6667	100	100	100
		106450318	100	100	91.6667	94.1919
		106450319	85.641	100	96.6667	100
		106450343	93.3333	91.9048	100	93.0556
		106450344	100	96.6667	100	100
		106450472	100	100	100	93.3333
		106450473	100	100	100	100
		106450494	100	89.9123	100	96.2963
		106450495	96.0784	96.2963	97.619	93.3333
		106450510	100	98.0392	96.9697	100
		106450511	94.8718	100	92.3077	95.2381
		106450741	100	100	100	100
		106450742	100	100	100	96.6667
		106450801	100	100	96.9697	97.2222
		106450802	93.3333	94.4444	100	100
		106450899	100	92.8571	95.2153	95.8333
		106450900	97.619	97.9167	98.6111	100
		106450997	100	100	96.9697	100
		106450998	100	96.2963	100	100
		106451003	100	97.9167	89.9267	96.2963
		106451004	96.0784	96.6667	100	93.6364
		106451007	100	100	97.4359	100
		106451008	96.0784	96.2963	100	100
		106451057	100	65.021	75.1648	100
		106451058	81.8627	70	80.7359	96.6667
		106451146	100	100	100	100
		106451147	100	100	100	100
		106451160	100	100	100	100
		106451161	96.9697	95.2381	100	98.3333
		106451242	100	100	97.9167	100
		106451243	100	88.8889	100	97.619
		106451270	94.8718	48.8259	86.9697	54.0404
		106451420	100	93.3333	95.2381	100
		106451421	90.303	92.5	90	100
		106451521	100	100	93.3333	95.8333
		106451522	96.6667	100	100	100
		106451903	27.381	6.66667	33.3333	47.2222
		106451986	76.1905	91.6667	100	100
		106451987	80	72.2222	95.2381	100
		106452165	90	88.8889	96.9697	96.6667
		106452166	75.5556	73.6364	87.9167	96.6667
		106452412	100	97.619	100	97.2222
		106452413	100	94.5833	100	95.2381
		106452479	100	93.75	83.3333	96.2963
		106452480	89.7436	93.0159	95.303	97.9167
		106452619	94.1176	81.6919	91.9048	100
		106452620	85.6061	92.5	83.3944	81.1111
		106452643	100	97.619	95.2381	100
		106452644	93.3333	100	100	100
		106452649	94.8718	97.619	95.2381	100
		106452650	93.3333	100	98.7654	96.2963
		106452662	100	100	91.6667	100
		106452663	93.3333	100	98.5507	100
		106452668	93.3333	97.619	85.8586	94.8718
		106452669	84.8869	97.4359	98.6111	97.619
		106452821	100	100	95.2381	96.2963
		106452822	100	100	97.4359	100
		106452851	86.6667	100	100	100
		106452852	91.6667	100	92.8571	100
		106452899	49.1667	42.0635	81.6667	66.6667
		106452900	73.8095	36.4336	89.5238	68.0556
		106452988	100	100	100	100
		106452989	100	100	100	95.8333
		106453018	100	96.6667	80.7692	96.2963
		106453019	91.6667	96.9697	100	88.8889
		106453194	91.6667	100	100	100
		106453195	100	88.8889	98.3333	100
		106453237	86.5385	100	100	100
		106453238	100	95.2381	98.6111	100
		106453248	100	100	100	88.8889
		106453249	93.3333	95.2381	98.6111	100
		106453324	23.3066	46.0269	40.4762	49.0476
		106453325	33.6691	25.4701	26.859	33.4295
		106453453	100	100	98.4127	100
		106453454	100	100	95.5357	97.7778
		106453671	87.7451	70	80.7692	80
		106453672	89.899	78.1663	82.684	85.42
		106453719	96.0784	75.5556	90.9091	93.9394
		106453720	91.9697	78.8889	94.4056	90.2242
		106453739	100	100	100	100
		106453740	100	97.2222	96.9697	100
		106453788	100	100	100	100
		106453789	100	100	93.3333	96.1698
		106454056	84.4444	53.5505	59.6591	88.3838
		106454114	100	77.7778	95.2153	100
		106454148	93.3333	93.3333	88.8889	97.9167
		106454149	100	88.8889	100	100
		106454237	96.9697	95.2381	92.8571	95.5556
		106454238	100	100	95.2381	100
		106454272	100	97.619	92.3077	100
		106454273	100	78.3333	100	100
		106454314	96.6667	90.9091	100	100
		106454315	100	100	97.619	100
		106454318	93.3333	94.5887	100	100
		106454319	100	100	85.7143	94.4444
		106454345	95.5556	96.9697	100	100
		106454346	100	100	84.127	100
		106454364	91.4141	94.6581	83.3333	88.8889
		106454381	96.6667	100	100	98.2456
		106454390	100	93.1548	100	100
		106454391	100	100	79.1919	100
		106454526	94.4444	92.0635	100	95.8333
		106454527	93.3333	96.2963	97.619	96.2963
		106454543	94.8718	100	100	97.9167
		106454544	100	100	100	100
		106454548	94.8718	93.9394	100	96.2963
		106454549	100	95.8333	100	100
		106454560	95.5556	97.2222	97.9167	100
		106454561	100	100	88.8889	100
		106454589	95.5556	96.6667	100	97.9167
		106454590	96.9697	100	95.2381	100
		106454732	100	95.2381	100	95.2381
		106454733	100	96.9697	91.25	97.7778
		106454741	93.3333	100	100	90.2778
		106454742	100	100	97.9167	94.4444
		106454827	74.4172	53.1746	85.8586	89.7436
		106454828	73.8095	48.4165	94.4056	83.8177
		106455132	71.3546	88.8258	76.3258	82.3718
		106455133	92.4242	81.5476	87.9121	91.1111
		106455489	100	100	97.4359	100
		106455490	100	98.0392	96.9697	100
		106455507	100	100	100	100
		106455508	100	100	92.3077	100
		106455604	100	100	96.9697	100
		106455605	93.3333	96.6667	100	93.5185
		106455741	100	95.2381	80.4424	100
		106455742	93.3333	96.9697	97.619	91.1616
		106455778	93.3333	100	96.9697	100
		106455779	96.6667	94.4444	95.0549	100
		106455877	100	100	100	96.9697
		106455878	88.8889	100	100	94.4444
		106455880	96.9697	100	100	96.9697
		106455881	88.8889	100	100	97.7778
		106455987	90	71.4286	65.9091	79.2593
		106455988	72.3077	38.1507	90.303	75.5556
		106456215	87.7828	83.8095	92.2024	97.2222
		106456216	100	95.817	96.9697	97.9167
		106456235	93.4722	96.9697	94.2857	86.7965
		106456236	90.7407	69.4444	89.2774	79.9603
		106456329	68.5185	73.5043	62.3559	59.5455
		106456330	59.1667	50.8772	74.0476	64.0404
		106456431	100	96.2963	97.9167	93.75
		106456432	91.6667	94.2857	97.9167	88.0808
		106456484	100	100	100	100
		106456485	100	100	100	100
		106456569	97.3333	100	97.4359	93.9394
		106456570	84.7985	92.8183	100	89.797
		106456693	100	100	96.9697	100
		106456694	100	100	87.5758	100
		106456699	100	100	97.4359	100
		106456700	100	100	90	100
		106456817	93.3333	78.0808	93.3333	96.6667
		106456818	94.8718	81.746	93.3333	90.2914
		106456873	100	100	95.2381	100
		106456874	100	94.6581	95.7692	100
		106456909	87.7778	96.6667	100	93.3333
		106456910	95.6522	100	96.9697	96.6667
		106456937	91.6667	96.6667	100	95.2381
		106456938	95.4545	96.9697	90.7692	93.5185
		106457158	100	100	100	100
		106457159	100	96.6667	93.3333	100
		106457166	100	100	100	100
		106457167	94.4444	100	93.3333	100
		106457199	100	96.6667	100	100
		106457200	100	100	92.674	92.5926
		106457299	100	100	100	100
		106457300	100	96.6667	100	100
		106457502	100	100	100	94.4444
		106457503	93.3333	88.7064	100	97.7778
		106457629	100	92.8571	100	93.0556
		106457630	100	85.5769	96.6667	88.3883
		106457703	100	89.1775	90.9091	96.2963
		106457704	89.2045	82.7652	94.1176	97.2222
		106457825	100	100	96.6667	100
		106457826	100	94.2857	100	97.4359
		106457833	100	100	96.6667	100
		106457834	100	90	100	94.4444
		106457913	100	100	97.4359	95.8333
		106457914	100	89.6296	100	100
		106457975	100	100	100	95.8333
		106457976	100	100	100	100
		106457986	100	98.1481	100	100
		106457987	100	100	88.8889	100
		106458091	100	100	100	100
		106458092	100	100	98.2456	100
		106458129	100	95.6583	100	100
		106458130	100	100	97.4359	100
		106458190	94.8718	92.7885	97.619	100
		106458191	95.2381	92.3077	96.9697	100
		106458504	73.3333	42.295	72.1577	79.1667
		106458505	65.4762	45	71.8615	80.8333
		106458595	94.4444	87.8788	100	100
		106458596	100	62.5	97.619	100
		106458730	100	95.5357	92.8571	100
		106458731	97.619	91.9048	100	100
		106458750	100	94.1176	97.619	100
		106458751	100	100	93.3333	100
		106458775	100	91.6489	100	100
		106458776	91.3725	96.6667	96.6667	91.9048
		106458817	93.1746	86.0399	97.4359	96.2963
		106458818	89.5833	96.9697	98.2456	89.8148
		106458922	100	97.619	100	100
		106458923	100	100	96.9697	100
		106458925	100	97.9167	100	100
		106458926	100	100	97.619	100
		106458934	100	95.8333	95.2381	94.4444
		106458935	100	100	97.619	100
		106458946	100	93.6364	100	100
		106458947	100	100	97.4359	100
		106459060	94.8718	100	100	97.619
		106459061	84.2424	93.7322	95.0549	92.803
		106459099	100	95.2381	100	88.8889
		106459100	100	100	97.9167	100
		106459350	94.4444	80.6061	79.6581	81.0648
		106459351	85	72.8571	80.2381	89.1667
		106459654	90	100	86.9697	84.4444
		106459655	96.0784	88.0952	78.9744	79.3651
		106460369	83.3333	89.1667	63.8889	90.7407
		106460370	83.3333	61.2698	83.3333	52.7778
		106460494	100	100	100	100
		106460495	100	98.4848	93.3333	93.3333
		106460505	100	100	100	100
		106460506	100	98.6111	93.3333	100
		106460563	81.1111	83.4091	88.2353	74.4444
		106460564	63.6508	70.184	72.2222	50.9259
		106460642	95.5556	100	88.8889	100
		106460681	86.5385	93.2692	69.4643	97.619
		106460682	82.5758	100	97.9167	75
		106460731	50.3968	61.0714	67.807	62.963
		106460732	38.8889	69.6886	43.6508	65.1515
		106460786	56.4103	27.2156	48.4917	54.5455
		106460787	65.9091	45.9259	52.381	61.1111
		106460899	86.2745	72.2222	75.0361	92.963
		106461204	39.1667	59.5238	44.3376	38.5714
		106461205	54.5513	44.359	47.619	32.0833
		106461246	30.9524	12.7273	12.5604	15.9259
		106461247	15	17.1429	33.3333	11.6162
		106461321	24.2857	42.2222	55.2381	61.1111
		106461322	29.7222	46.3889	57.4603	23.0159
		106461341	19.4444	45.6566	56.3492	57.037
		106461342	36.1111	62.803	57.4603	28.3333
		106461377	24.4444	75.7143	40.5556	52.7778
		106461378	33.1349	79.7739	47.5758	28.5714
		106461403	70.303	87.2727	71.627	58.8889
		106461404	65.5556	89.5238	73.6364	38.7302
		106461533	53.0556	57.9365	36.5079	17.1717
		106461534	47.619	49.8148	48.6111	31.1408
		106461608	49.7222	61.9658	31.9667	34.4322
		106461609	11.1111	84.127	54.2857	29.0909
		106461618	42.6282	63.663	30.0495	21.5873
		106461619	41.1111	52.5926	43.1746	25.2525
		106461664	13.3333	10.3563	2.5641	10.8974
		106461665	3.0303	8.58586	0	17.6587
		106461733	94.4444	53.5043	44.2857	44.5707
		106461734	33.3333	53.4091	60.7143	51.1111
		106461735	94.4444	58.6325	46.337	33.2071
		106461736	43.3333	61.2121	73.0769	57.5
		106461755	23.3333	47.1814	28.1046	21.1111
		106461756	27.6389	22.9545	26.8207	14.9206
		106461828	66.6667	37.6316	39.0443	39.1667
		106461829	31.5018	72.2222	18.7879	37.5556
		106461884	36.6667	26.9231	45.4545	32.3587
		106461885	17.2161	61.5079	23.7179	29.7619
		106461896	37.619	31.6667	37.8788	30.0439
		106461897	16.0256	55.9524	17.8431	31.3645
		106462015	9.09091	4.64744	7.32601	16.0317
		106462016	0	10.7226	3.0303	7.53968
		106462126	24.359	18.0117	9.69697	8.58586
		106462127	0	42.9945	6.75439	8.46561
		106462169	40.5495	76.0073	30.9524	39.7661
		106462170	44.4444	92.2078	37.9757	33.9683
		106462186	23.8636	65.873	27.7778	39.4006
		106462187	10	61.0101	15.0641	29.1667
		106462202	12.5541	41.5079	13.3333	25.9259
		106462203	41.6667	25.5556	10.0733	26.3889
		106462233	26.9231	31.0606	19.0909	6.08466
		106462234	4.7619	8.09524	3.33333	6.73401
		106462237	28.7179	23.2323	20.202	29.8942
		106462238	14.2857	44.632	10	17.8451
		106462290	33.3333	7.14286	14.4444	17.1717
		106462291	4.7619	10.4762	3.33333	6.66667
		106462329	18.3333	28.5354	28.7879	34.3434
		106462330	36.1905	40	10	18.0952
		106462338	26.6667	27.6094	40.1515	21.7593
		106462339	19.8413	32.5397	15.7576	32.2222
		106462416	18.6275	14.2857	0	20.9957
		106462417	6.66667	13.8889	13.3333	0
		106462649	9.52381	34.9206	16.7832	18.1481
		106462650	9.52381	0	11.1111	5.55556
		106462652	18.8889	19.0476	16.7832	6.48148
		106462653	9.52381	16.6667	8.33333	6.66667
		106462813	4.44444	7.14286	6.66667	2.08333
		106462814	3.33333	14.8893	10	0
		106462868	2.38095	29.4231	3.0303	0
		106462869	0	7.79221	2.38095	0
		106462895	13.3333	61.1111	6.51629	4.16667	data plotted on the right panel
		106462896	10	53.3333	16.9231	13.8636
		106463020	0	37.7778	0	14.8148
		106463021	4.44444	27.8788	25	12.5
		106463103	13.8889	22.0238	4.7619	0
		106463104	2.38095	35.0816	0	2.77778
		106463147	0	28.7546	1.66667	8.09524
		106463148	7.47475	34.4322	9.09091	2.5641
		106463226	0	14.7554	0	0
		106463227	3.92157	19.697	8.75	4.44444
		106463269	0	10.0877	0	1.85185
		106463270	0	10	0	0
		106463326	34.057	58.7302	4.94505	14.5503
		106463333	0	15.4545	0	8.04094
		106463334	9.47712	21.4286	2.5641	16.1905
		106463419	15.812	44.8802	6.34921	16.2247
		106463420	2.89855	48.4848	2.5641	5.55556
		106463435	4.44444	33.0812	1.44928	12.5926
		106463436	3.57143	71.1111	4.7619	0
		106463444	4.44444	30.9722	0	0
		106463445	0	30.1587	0	0
		106463472	6.66667	55.6624	12.8655	5.26316
		106463473	10.2381	43.6508	2.08333	4.16667
		106463479	7.77778	50.5342	8.09524	17.7778
		106463480	10.7143	54.6032	4.7619	8.75
		106463505	16.6667	37.6144	13.3333	13.0781
		106463506	22.3633	41.5675	11.0517	7.5
		106463521	8.33333	33.153	0	0
		106463522	0	52.1825	0	0
		106463579	6.66667	90.7197	9.04762	13.5556
		106463580	3.33333	90.9091	0	22.4747
		106463586	10	49.0152	13.4921	6.83761
		106463587	0	60.3175	0	14.1414
		106463619	0	16.8831	4.7619	2.77778
		106463620	0	13.8889	0	0
		106463644	0	11.4286	0	1.33333
		106463645	0	11.1111	1.66667	0
		106463673	8.11966	49.1582	22.0085	8.29346
		106463674	4.44444	37.8355	12.0401	0
		106463676	9.57265	49.1582	19.4444	11.7794
		106463677	4.44444	48.4848	0	0
		106463705	13.3333	57.4074	8.33333	15.2778
		106463706	3.92157	56.6138	6.25	9.25926
		106463708	15.5556	83.3333	11.3636	14.2045
		106463709	6.30252	96.2963	4.04412	6.48148
		106463718	7.77778	93.3333	3.0303	12.1212
		106463719	7.14286	95.2381	2.38095	24.531
		106463733	15.1282	100	11.3636	13.8889
		106463734	0	73.4921	3.0303	6.36364
		106463764	12.8571	100	13.3333	10.7143
		106463765	13.4615	100	5.89744	8.33333
		106463772	15.3704	100	6.66667	10.7143
		106463773	3.92157	95.8333	2.38095	5.45809
		106463802	3.33333	2.38095	0	4.86111
		106463803	6.73401	36.7857	1.5873	3.92157
		106463817	0	54.5455	0	0
		106463818	6.66667	20.8333	0	0
		106463820	20.1282	16.6667	0	4.62963
		106463821	0	23.9286	3.62745	5.71429
		106463854	10.3175	42.1212	2.38095	5.41667
		106463855	6.66667	35.7323	3.83772	3.0303
		106463857	10.3175	44.5455	0	3.33333
		106463858	0	37.5	0	0
		106463866	6.66667	43.3333	0	5.71429
		106463867	6.66667	46.5476	7.01754	28.2828
		106463875	14.4444	82.3232	9.04762	9.25926
		106463876	13.3333	92.963	19.973	37.3064
		106463882	15.8824	96.9697	9.04762	19.1582
		106463883	11.1111	91.5344	23.8859	42.1212
		106463890	14.4444	96.9697	9.04762	10.3704
		106463891	12.7778	91.6667	16.934	31.2879
		106463911	14.359	88.8889	9.69697	17.4747
		106463912	11.1111	68.4524	4.64744	14.537
		106463916	19.5238	100	9.69697	16.0606
		106463917	4.7619	83.3333	13.9277	33.2407
		106463928	15.7576	96.9697	18.7879	12.1212
		106463929	17.7778	83.3333	12.2611	17.7778
		106463930	7.69231	85.8586	9.69697	13.2576
		106463931	23.3333	77.0833	10.1732	15.7407
		106463932	25.7576	96.9697	9.69697	12.7946
		106463933	25	83.3333	18.254	31.9865
		106463938	14.1414	77.9487	20	9.39394
		106463939	8.33333	56.4327	13.4921	7.03704
		106463953	10	65.3846	0	3.0303
		106463954	0	25.6944	0	3.33333
		106463964	15	40.812	3.0303	0
		106463965	6.66667	16.3743	0	3.33333
		106463979	8.58586	35.119	11.1111	0
		106463980	0	11.6667	16.6667	0
		106463987	10	39.4231	14.1414	6.06061
		106463988	4.7619	21.6667	14.4444	15.873
		106463992	3.33333	39.899	0	7.03704
		106463993	4.7619	74.1228	0	5.55556
		106464054	12.8571	66.2963	0	12.1212
		106464055	13.3333	70.8333	2.38095	9.72222
		106464065	15.8333	30	0	24.2593
		106464075	15.8333	23.3333	6.66667	27.037
		106464077	12.5	23.3333	6.66667	24.5791
		106464083	0	10	0	12.8571
		106464120	3.0303	30	6.66667	16.4021
		106464121	8.33333	39.881	0	14.5833
		106464131	3.0303	39.2593	0	9.41799
		106464132	8.33333	15.1786	0	14.5833
		106464141	11.3636	51.1111	5.89744	3.0303
		106464142	8.33333	78.5714	2.38095	8.88889
		106464149	16.4918	55.7672	10	3.0303
		106464150	0	61.8056	0	9.58333
		106464159	8.33333	61.1111	14.1414	13.5606
		106464160	6.66667	65.0794	0	11.1111
		106464187	0	66.6667	0	0
		106464188	0	61.7424	0	0
		106464194	3.0303	40.2778	0	0
		106464195	0	45.3788	0	0
		106464215	6.66667	72.2222	10.7143	11.5741
		106464216	9.52381	88.0411	15.7576	4.7619
		106464221	0	70.8995	0	4.16667
		106464222	8.33333	91.0714	18.1818	0
		106464237	9.52381	95.8333	7.14286	3.33333
		106464238	2.5641	95.8333	0	2.5641
		106464247	0	94.4444	8.33333	6.66667
		106464248	0	95.8333	2.5641	8.58586
		106464292	8.33333	64.1667	0	33.2407
		106464293	8.33333	50.5952	10.4762	8.96686
		106464343	6.66667	61.1111	0	4.16667
		106464344	0	71.3675	0	7.19697
		106464362	8.33333	73.0159	2.5641	21.7593
		106464363	0	66.0317	1.96078	6.54762
		106464391	0	40.2778	0	0
		106464392	0	45.3671	0	3.33333
		106464483	0	41.6667	17.619	0
		106464484	5.12821	57.7778	12.8655	3.7037
		106464493	0	40	6.66667	5.55556
		106464494	0	49.1667	2.08333	2.38095
		106464501	8.33333	51.8519	4.7619	0
		106464502	0	18.4524	0	2.38095
		106464509	8.33333	79.1667	4.7619	4.16667
		106464510	6.66667	73.0556	7.14286	2.38095
		106464652	0	34.2593	15	11.1111
		106464717	16.6667	45.8333	25	21.6667
		106464924	26.1905	54.1667	21.4286	21.5909
		106464925	4.7619	19.4444	6.66667	33.3333
		106465073	0	19.4444	4.7619	6.66667
		106465074	16.6667	25.7143	30.1587	6.66667
		106465107	0	31.6667	11.1111	20.8333
		106465108	14.4444	38.0952	6.66667	0
		106465132	0	100	4.7619	12.5
		106465133	22.8571	51.6667	15.873	3.7037
		106465184	34.6779	96.2963	61.4103	52.6709
		106465222	29.1667	85	52.381	22.2222
		106465223	15.5556	63.3333	40.3846	44.4444
		106465569	70	83.3333	55.5556	69.8413
		106465583	100	83.3333	47.2222	71.1111
		106465669	83.3333	100	64.2857	73.3333
		106466095	100	94.4444	93.3333	96.2963
		106466302	82.5038	84.2857	90.9091	82.8283
		106466303	94.8718	95.2381	95.4751	89.5238
		106466382	100	100	97.9167	98.2456
		106466383	96.2963	97.4359	90.7738	100
		106466461	64.9476	91.1111	72.3077	72.5719
		106466462	78.6508	71.9697	58.7912	68.254
		106466739	73.4921	97.2222	81.9697	91.0714
		106466740	88.8889	87.8788	78.8889	94.4444
		106466749	93.3333	100	85	93.8889
		106466750	95.5556	92.8571	96.6667	97.2222
		106466814	55	39.4444	43.9899	32.9966
		106466815	29.7619	55.8608	38.0952	70.463
		106466860	91.4141	96.9697	97.619	86.6667
		106466861	100	100	94.7059	100
		106467123	100	100	100	94.4444
		106467124	95.5556	96.9697	94.5833	94.8148
		106467232	100	96.9697	98.0392	96.6667
		106467233	100	100	100	100
		106467351	95.5556	97.4359	100	100
		106467352	100	100	100	95.2381
		106467410	100	100	97.619	95.2381
		106467411	90.4274	91.6667	85	94.4444
		106467468	90	89.3791	94.8864	85.101
		106467469	85.5556	83.2251	82.2222	90.2357
		106467545	50.4329	49.7835	53.8936	60.8262
		106467546	55.5556	64.3791	50	61.5152
		106467612	100	94.4444	98.2456	100
		106467613	100	96.2963	100	100
		106467663	100	91.8561	98.2456	97.2222
		106467664	100	90.9091	96.9697	100
		106467688	86.5385	67.9487	77.8711	87.1429
		106467689	79.4444	74.9288	71.6783	81.7172
		106467753	97.4359	88.8889	100	96.2963
		106467754	100	93.3333	100	96.9697
		106467769	100	100	100	100
		106467770	100	87.8788	100	100
		106467796	100	96.9697	100	100
		106467797	100	100	98.0392	100
		106467832	100	94.4444	100	96.9697
		106467833	100	96.9697	88.9881	100
		106467920	87.7124	67.451	92.2078	71.5152
		106467921	79.0476	64.3519	73.5931	91.5344
		106467970	100	100	100	96.6667
		106467971	100	92.8571	97.9167	100
		106467997	100	97.9167	100	97.9167
		106467998	100	96.6667	100	97.4359
		106468032	90	67.1429	88.5714	92.7761
		106468033	82.3529	67.4603	72.1057	73.3586
		106468411	95.5556	94.2857	96.8567	98.3333
		106468412	98.3333	97.9167	92.8571	97.4359
		106468595	100	100	93.3333	100
		106468596	94.4444	100	97.619	95.2153
		106468607	94.8718	100	100	96.6667
		106468608	100	100	97.4359	93.7135
		106468618	100	96.9697	100	100
		106468619	97.1014	100	95.0549	98.0392
		106468803	100	100	90.9091	96.9697
		106468804	94.8718	100	100	100
		106469096	97.9167	96.6667	97.619	92.2078
		106469097	85.0842	90.7692	86.7133	96.6667
		106469116	83.7302	82.5	94.2857	78.5714
		106469117	62.1212	69.5238	78.162	78.1676
		106469159	93.3333	82.1549	93.3333	100
		106469160	94.2029	89.6825	90.9091	92.5926
		106469673	100	95.2381	94.8718	92.2222
		106469729	88.2051	65.9544	89.8268	75
		106469730	83.3333	85	77.381	92.5
		106469772	100	100	100	100
		106469773	100	100	100	87.7778
		106469785	86.6667	92.8571	100	90.9091
		106469786	91.6667	100	91.6667	63.8889
		106469847	100	89.9749	100	100
		106470078	100	93.3333	100	100
		106470079	100	100	91.9048	96.9697
		106470368	83.2051	86.4253	86.3593	90.9091
		106470369	97.9167	85.119	91.5535	94.1026
		106470393	86.1111	78.9148	88.0769	88.3838
		106470394	93.4722	75.4167	92.674	100
		106470413	93.3333	91.25	96.9697	97.619
		106470414	94.8718	97.619	100	97.2222
		106470432	100	97.619	90.9091	100
		106470433	100	100	100	100
		106470436	100	94.8413	87.8788	100
		106470437	100	100	97.4359	100
		106470458	100	96.9697	90	100
		106470459	94.4444	100	100	100
		106470559	100	100	100	96.9697
		106470560	100	100	88.8889	97.2222
		106470573	100	100	100	97.2222
		106470574	100	100	100	92.8571
		106470576	100	96.9697	100	97.2222
		106470577	100	96.2963	100	90.4762
		106470634	100	92.3611	100	100
		106470635	100	100	91.25	93.266
		106470678	91.4141	85.4167	88.8889	95.8333
		106470679	91.6667	73.0436	87.4359	91.4141
		106470702	100	100	100	97.619
		106470703	100	100	100	97.2222
		106470730	82.619	81.8615	92.3077	94.1919
		106470731	92.7885	96.9697	94.8718	93.0159
		106470810	88.8889	90	96.9697	93.9394
		106470811	100	100	93.3333	100
		106470907	78.9744	84.8485	97.619	92.1296
		106470908	92.3077	88.5621	97.4359	91.4141
		106470927	100	100	100	96.6667
		106470928	100	97.2222	100	100
		106470944	96.6667	100	100	100
		106470945	100	90.6061	97.4359	96.9697
		106470949	100	100	100	96.2963
		106470950	100	93.8889	100	96.2963
		106471000	79.5455	77.7778	83.3333	87.5
		106471001	87.7451	82.5253	93.75	89.5238
		106471240	92.3077	56.6667	68.7912	72.6263
		106471241	72.6496	57.8788	60.4167	87.4459
		106471503	75	93.3333	91.6667	100
		106471504	100	100	100	98.4127
		106471944	21.4286	9.52381	60.0198	41.5873
		106471945	69.3651	23.3333	30.1587	57.8704
		106472052	90.4762	88.8889	100	94.4444
		106472053	100	100	100	100
		106472184	20.8333	0	28.0952	33.3333
		106472498	0	0	2.5641	0
		106472499	0	0	3.0303	0
		106472629	35.5556	34.9206	35.4978	37.0238
		106472630	33.4127	38.2828	35.7576	37.6623
		106472659	25.4062	16.0606	29.6703	42.2222
		106472660	24.4404	14.5022	40.7814	29.2352
		106472842	87.451	66.6667	62.1212	45.2862
		106472843	47.619	79.5238	68.8889	57.7862
		106472875	100	100	95.2381	93.4837
		106473104	91.6667	100	100	100
		106473105	90	88.8889	83.3333	100
		106473130	94.4444	80.8333	82.2222	89.1667
		106473131	57.265	80	56.7677	81.6919
		106473205	100	87.6894	88.6364	100
		106473206	100	94.4444	93.3333	84.9206
		106473270	100	100	100	100
		106473271	100	100	93.75	95.8333
		106473403	83.3333	85.5556	90.7197	94.8413
		106473404	77.813	100	100	96.2963
		106473448	100	95.2381	84.9359	95.2381
		106473533	93.3333	100	86.3248	100
		106473534	90.7692	93.3333	86.8056	93.8889
		106473886	18.5714	11.1111	16.6667	0
		106473887	0	8.33333	6.66667	2.5641
		106474055	27.9062	2.77778	7.3844	9.94709
		106474056	16.0256	14.2857	20	23.1909
		106474059	0	3.0303	1.44928	0
		106474060	0	14.2857	0	0
		106474074	0	0	0	2.38095
		106474075	0	0	0	0
		106474104	8.75	16.6667	1.5873	2.22222
		106474105	0	0	33.3333	9.47712
		106474151	100	100	100	100
		106474152	100	100	100	100
		106474168	100	100	100	100
		106474169	100	100	100	100
		106474190	94.4444	96.6667	100	100
		106474191	100	100	88.8889	100
		106474266	0	0	0	2.22222
		106474267	0	0	0	0
		106474351	32.0238	55.3467	36.1191	47.8098
		106474352	49.1667	30	23.2323	59.7514
		106474428	0	4.60317	7.08333	13.8095
		106474429	40.4762	3.0303	0	3.33333
		106474490	0	2.08333	2.08333	0
		106474491	0	1.96078	0	0
		106474517	5.12821	1.75439	8.33333	2.38095
		106474518	0	0	0	6.06061
		106474532	0	0	2.08333	3.0303
		106474533	0	0	0	0
		106474773	100	97.619	100	100
		106474774	100	100	100	100
		106474887	13.3333	7.19697	17.8409	8.62471
		106474888	4.44444	6.36364	14.3056	28.7879
		106474923	100	98.2456	97.619	100
		106474924	100	100	100	97.619
		106474934	100	98.2456	100	96.9697
		106474935	100	100	100	100
		106474958	100	100	100	96.6667
		106474959	100	100	100	100
		106474964	100	97.619	100	96.9697
		106474965	100	95.2381	100	100
		106475112	96.0784	100	93.75	94.1919
		106475113	100	96.9697	100	95.8333
		106475128	100	94.5833	100	94.4444
		106475129	100	100	100	100
		106475143	100	100	93.3333	94.4444
		106475144	100	100	100	96.2963
		106475188	100	100	100	96.6667
		106475189	100	96.2963	100	100
		106475269	82.4189	82.2222	83.2601	81.1905
		106475270	91.6667	100	91.6667	89.6825
		106475320	95.2381	96.6667	100	100
		106475321	100	97.619	91.6667	100
		106475408	71.7857	82.6211	91.9048	86.7965
		106475409	90.9091	77.5758	67.5758	79.6093
		106475482	88.3861	76.3449	97.4359	93.9394
		106475483	90	86.2963	83.3333	96.6667
		106475494	89.7436	71.9888	97.9167	76.2821
		106475495	85.641	70.9091	80	86.532
		106475592	75.6734	84.5938	71.6667	83.3333
		106475593	87.8632	84.4444	87.8788	89.1667
		106475636	76.1111	68.3333	85.205	94.4444
		106475637	86.1111	70.7071	88.9744	96.9697
		106475655	43.7037	35.3623	57.8788	65.1515
		106475656	50.9091	25.4545	51.2821	72.2222
		106475687	65.2778	28.0342	52.0513	38.1313
		106475688	58.6942	36.3131	50.696	74.0741
		106475797	100	85.3968	100	97.9167
		106475798	83.3333	95.8333	96.9697	100
		106475968	100	96.2963	100	100
		106476148	100	95.8333	100	100
		106476149	100	100	100	96.9697
		106476155	100	100	97.4359	100
		106476156	100	100	100	96.6667
		106476386	87.5	93.6364	93.3333	95.8333
		106476387	73.3333	88.8889	85.5556	86.1111
		106476517	100	100	96.6667	100
		106476526	100	100	88.8889	100
		106476595	44.1667	25	75.7143	82.7778
		106476596	29.1667	52.7778	73.0159	69.4444
		106476642	59.2628	55	55.5556	65.2778
		106477025	69.1667	43.7879	43.5897	62.4242
		106477026	53.37	16.2678	66.3853	61.4478
		106477063	100	100	97.619	100
		106477064	100	96.2963	93.8978	100
		106477096	94.4444	87.6894	84.2424	93.0556
		106477097	97.619	93.266	85.6712	90.4762
		106477195	46.746	22.4747	12.0879	39.8148
		106477196	43.8131	12.2222	21.3675	40.915
		106477287	100	97.619	96.6667	95.8333
		106477288	91.634	100	97.619	93.0556
		106477324	100	92.8571	85.2381	100
		106477325	86.7133	100	90	89.6825
		106477523	100	86.6106	87.619	94.4444
		106477524	90.9091	96.9697	82.5253	95.8333
		106477577	30.3704	61.152	67.7622	68.4848
		106477578	53.8889	74.213	77.619	74.3519
		106477596	85.7576	85.8543	100	79.798
		106477597	93.3333	92.1569	100	100
		106477769	100	95.3824	100	97.619
		106477770	100	100	98.2456	100
		106477946	100	97.4359	88.5714	97.4359
		106477947	100	96.9697	100	100
		106477975	58.2051	68.5714	74.0476	70.5267
		106477976	70	59.8413	83.4586	72.2222
		106478002	100	100	100	100
		106478003	100	100	100	100
		106478110	100	93.3333	97.619	96.2963
		106478111	100	98.3333	97.4359	95.2381
		106478159	100	100	93.9394	100
		106478160	100	95.5357	95.4751	96.9697
		106478216	94.1176	100	97.4359	91.6667
		106478217	91.6667	97.619	100	100
		106478224	91.3725	100	75.7143	100
		106478225	96.0784	94.1176	100	94.4444
		106478234	100	95.2381	84.127	85.1852
		106478235	93.3333	94.1176	97.4359	100
		106478410	100	89.1775	100	91.6667
		106478411	94.4444	100	90.4167	89.6296
		106478518	56.3889	53.3333	27.9487	56.6667
		106478519	47.3856	50.5072	54.2735	74.4781
		106478535	80.1587	47.2222	88.8889	73.4127
		106478536	61.6667	82.6998	69.5416	70.5387
		106478602	100	100	86.3248	96.6667
		106478603	100	96.6667	100	100
		106478615	95.2381	96.6667	92.3077	84.7222
		106478616	100	93.6364	97.619	100
		106478634	15.9259	0	6.66667	16.9841
		106478635	7.50916	11.6667	15	18.3081
		106478703	29.9708	40.8547	35.4545	49.596
		106478704	47.4108	39.899	25.7937	44.9891
		106478744	100	81.1966	96.6667	96.6667
		106478745	92.5253	92.3077	81.746	100
		106478853	72.5	79.8834	73.693	80.3571
		106478854	74.1667	76.801	69.4444	80.1865
		106478961	100	100	100	97.619
		106478962	96.9697	100	98.0392	100
		106478992	100	97.2222	90.7692	98.1481
		106478993	86.2963	91.25	96.9697	92.1345
		106479001	96.9697	83.3333	83.2945	80.3571
		106479002	95.4545	85.641	95.2381	91.4141
		106479181	100	94.4444	93.3333	93.9394
		106479182	100	96.6667	100	97.9167
		106479398	16.6667	42.6263	26.6667	24.8485
		106479399	31.0256	31.1111	10.1136	31.9444
		106479692	48.7879	41.1111	32.4242	34.8485
		106479693	28.2051	69.4444	15.4545	28.8889
		106479740	87.5	100	100	90.293
		106479741	100	100	100	100
		106479743	100	100	95.2381	100
		106479744	100	100	100	100
		106479999	100	100	100	100
		106480000	96.9697	100	93.6364	90.7407
		106480006	90	93.3333	97.4359	100
		106480007	100	100	90	89.6296
		106480136	91.6667	89.6825	97.4359	94.4444
		106480137	93.3333	100	94.5887	94.4444
		106480250	58.8889	66.6667	51.6484	62.6263
		106480251	69.6078	36.4815	55.8543	68.3983
		106480421	84.9206	71.1111	89.2774	76.7677
		106480422	54.1667	77.7778	82.9915	93.3333
		106480427	93.3333	96.6667	100	94.4444
		106480428	86.7725	100	100	100
		106480442	88.8889	93.3333	100	97.619
		106480443	90.4762	100	100	95.8333
		106480449	100	70.1389	94.4056	97.619
		106480450	90.4762	97.4359	100	94.4444
		106480467	41.4286	64.8148	27.0396	72.381
		106480468	48.8889	40.2778	52.2222	56.2963
		106480515	91.6667	100	100	95.2381
		106480516	100	97.2222	100	95.8333
		106480518	54.1667	64.4134	58.3333	61.2698
		106480519	60.9524	69.6537	73.3333	66.6667
		106480541	83.3333	93.6364	96.9697	100
		106480542	94.8718	94.4444	100	96.6667
		106480611	100	91.6667	90.7132	97.2222
		106480612	100	97.9167	100	100
		106480733	92.3077	93.75	86.1244	96.9697
		106480734	96.6667	92.4837	95.2381	100
		106480789	30.2778	33.4887	33.4499	18.7879
		106480790	43.8095	32.4721	26.4069	36.1111
		106481019	25.3595	23.0303	25.7703	26.6667
		106481020	44.5635	21.0789	22.4747	36.5079
		106481029	48.3761	30.5361	26.8849	43.7821
		106481030	50.1068	24.9639	20	28.1481
		106481134	84.4444	100	88.9881	90.4558
		106481135	88.3333	100	92.8571	72.5253
		106481314	100	100	100	100
		106481315	100	97.9167	100	100
		106481370	57.2775	65.7143	70.7071	53.7037
		106481371	55.5556	44.902	57.0833	65.6566
		106481384	78.6813	76.4502	70.2597	63.4503
		106481385	73.3333	69.2997	66.76	91.1111
		106481391	78.2051	75.8586	83.6364	82.6817
		106481392	74.7253	63.4921	78.2353	93.8889
		106481647	1.75439	28.7179	10.4072	10.1732
		106481648	6.66667	34.4444	0	4.94505
		106481806	11.0106	19.9035	9.27961	27.0085
		106481807	26.9481	17.9894	22.5397	29.7494
		106482028	28.3333	54.359	34.6465	21.0256
		106482029	30.3922	55.8772	46.5079	33.7037
		106482081	57.5926	57.5758	27.4747	43.3761
		106482082	49.9206	51.9231	46.345	44.2857
		106482090	42.6768	57.8644	45.9707	56.4103
		106482091	55	50	69.2105	55.6614
		106482494	71.3095	45.5357	69.1087	63.2376
		106482495	63.8889	60.373	59.8291	59.7222
		106482585	46.7593	57.8193	44.4444	43.5897
		106482634	55.1709	77.5253	72.9604	64.6429
		106482635	65.4762	65.5556	65.3718	75.5892
		106482649	62.3077	85.8333	69.5971	64.4444
		106482650	62.3485	59.4066	71.7814	73.3333
		106482767	85.641	85.6061	90.9524	100
		106482768	95	100	89.8268	97.2222
		106482785	49.4872	71.8182	50	43.4343
		106482786	52.5	65.7143	25.3968	38.1818
		106482840	72.3077	60.101	66.2698	58.2492
		106482841	60.6884	72.381	79.5455	73.1559
		106482894	13.8095	22.2222	0	17.7778
		106482895	13.0125	22.2222	10.9701	13.0719
		106482955	22.5071	34.2857	35.5556	43.6508
		106482956	32.6923	48.8889	32.0875	46.4286
		106482967	67.963	82.1549	67.9365	79.1667
		106482968	73.8889	95.8333	65	88.604
		106483020	44.1725	49.247	49.0476	40.0794
		106483021	30.5556	53.3333	32.2807	28.3333
		106483034	40.9091	30	61.5079	48.8889
		106483035	22.9853	36.1305	31.6468	28.2828
		106483110	32.8431	38.3772	64.2857	48.4848
		106483111	38.6111	41.5909	26.1905	20.6349
		106483131	94.2857	100	98.2456	96.9697
		106483132	100	100	97.9167	100
		106483182	94.4444	100	100	100
		106483183	100	100	100	100
		106483303	17.8431	27.5058	10.4762	14.1414
		106483326	91.25	87.8788	97.619	93.0159
		106483361	91.6667	88.1944	95.4751	100
		106483377	100	97.9167	97.4359	100
		106483441	5.55556	15.4151	11.655	5.41126
		106483442	33.3333	11.1111	0	0
		106483649	27.381	23.2323	29.1071	22.5926
		106483650	8.33333	26.6667	25.711	21.4815
		106483716	57.8788	53.9683	40.5463	70.3704
		106483717	53.1481	64.8019	60.8745	55.7672
		106483736	26.6667	14.8352	16.0256	10.3704
		106483737	15.5556	12.0879	16.25	21.9577
		106484146	91.6667	80.4167	91.5675	96.9697
		106484147	86.1111	100	98.2456	90.5229
		106484276	58.5526	55.3968	81.0458	60.9848
		106484277	52.7778	63.1313	71.1111	58.7542
		106484646	8.15851	3.0303	0	0
		106484647	5.55556	13.3333	19.697	5.25253
		106484663	16.0428	41.0989	13.3333	39.2593
		106484664	12.2222	50.3127	13.3333	20.6349
		106484858	66.6667	97.4359	61.4141	81.9444
		106484859	48.7179	81.1966	60.3251	66.8376
		106484869	47.9167	58.0808	22.1212	33.67
		106484870	27.6768	86.7521	32.5397	34.0812
		106485066	67.5439	75	50.1587	46.1905
		106485067	40.4762	61.3757	52.5404	56.4103
		106485085	11.1111	30.0654	21.1111	45.8333
		106485118	25	57.2829	62.1739	61.2821
		106485145	91.8803	100	85.8586	88.8889
		106485146	86.6667	97.9167	96.1698	77.2727
		106485156	100	100	91.6667	100
		106485157	100	100	100	100
		106485158	100	100	100	100
		106485159	100	100	100	100
		106485214	100	83.3333	100	100
		106485215	68.3333	100	96.9697	100
		106485224	82.1429	95.8333	100	93.3333
		106485225	79.1667	100	74.6626	89.5623
		106485234	73.8095	88.8889	76.6667	79.8413
		106485235	58.9744	92.8571	93.1548	68.3333
		106485244	93.3333	98.0392	77.7778	78.4188
		106485245	57.1429	90.9524	94.5887	88.4512
		106485267	69.1667	81.5686	88.8889	53.355
		106485268	67.7778	62.5	82.3077	56.713
		106485293	29.5833	23.6111	11.3636	8.58586
		106485294	20.5556	8.33333	18.6147	8.09524
		106485329	90.4762	100	96.6667	93.6364
		106485330	80.9524	97.9167	90.6015	96.9697
		106485375	62.6984	60.7143	65.7143	68.4343
		106485387	55.5556	64.2857	75.5556	72.5
		106485396	66.6667	36.1111	35.5556	46.6667
		106485482	20.6349	40	8.33333	12.5
		106485483	31.5657	66.6667	34.7619	34.3434
		106486161	46.1111	20.8712	35.7788	15.1786
		106486162	25	44.4444	28.7879	25
		106486195	100	93.3333	100	95.8333
		106486196	90.4762	100	96.9697	100
		106486403	50.9477	64.2857	53.663	68.5315
		106486404	40.6373	63.8355	59.0476	64.0152
		106486464	46.6667	41.1111	49.4398	31.4815
		106486465	31.8519	48.9286	50.7843	51.2821
		106486612	81.1111	86.1472	97.4359	100
		106486613	80.9829	90.2389	90.4184	95.5556
		106486636	31.8376	55.1782	48.2278	33.8624
		106486637	40.2015	48.1746	39.3408	33.3333
		106486643	100	100	100	100
		106486644	94.4444	96.6667	100	100
		106486671	90.7692	97.619	75.7692	90.9524
		106486672	92.3077	88.8889	81.9048	90.8153
		106486678	73.3333	52.1978	66.1172	72.2222
		106486679	86.1111	66.6667	69.3452	85.1852
		106486714	6.25	7.14286	6.25	15
		106486715	0	19.9134	31.5476	11.1842
		106486801	94.8718	93.3333	100	96.9697
		106486802	97.4359	100	93.3333	97.9167
		106486822	91.6667	100	100	100
		106486823	93.3333	100	97.9167	100
		106486846	68.0586	84.5833	82.7743	83.8095
		106486847	65.3846	90.6349	63.0952	67.4696
		106486874	69.8718	84.1783	91.6667	65.5556
		106486875	85.6618	67.2854	74.3867	76.104
		106486925	13.4615	9.09091	1.96078	2.08333
		106486926	0	11.9192	7.84314	11.9048
		106487104	14.4444	17.1717	11.1111	21.6667
		106487105	9.7076	12.8655	6.25	7.87037
		106487178	95	100	100	100
		106487179	95.5556	100	100	95.8333
		106487185	88.3333	96.6667	93.3333	91.9048
		106487186	97.4359	100	96.9697	94.4444
		106487242	80.5556	91.1111	62.4359	96.9697
		106487243	83.5714	73.8095	97.619	82.5
		106487272	68.0556	88.0952	68.5714	78.8889
		106487273	69.3939	79.8413	80.4762	90.0463
		106487571	78.2051	100	100	100
		106487572	93.3333	100	92.3077	100
		106487769	100	88.8889	87.7389	90.2778
		106487770	90	94.1026	94.8864	100
		106487799	50	63.7879	54.1667	72.6852
		106487800	81.7766	51.6204	48.2143	65.5556
		106487965	100	90.4167	56.1905	93.3333
		106487966	83.75	88.5621	83.5626	90.7407
		106487972	90.4762	84.053	82.3864	80.8333
		106487973	100	78.8399	92.9256	88.8889
		106487990	100	78.538	73.1602	88.8889
		106487991	87.5	89.1667	94.2857	95.8333
		106487998	79.1667	73.3333	54.7619	85.9259
		106487999	65.1099	53.1566	85.3526	81.4286
		106488108	16.9192	34.7763	16.6667	29.6777
		106488109	7.57576	21.9643	12.381	18.1818
		106488186	55	38.2143	51.6667	46.9066
		106488187	47.7273	81.746	53.9558	55.2399
		106488250	24.9084	19.0476	20.5357	19.881
		106488251	21.5812	22.0816	21.2121	10.873
		106488516	29.819	32.1429	32.8571	37.5
		106488517	32.0513	23.2323	20	8.88889
		106488780	45.5556	32.5563	13.6752	11.453
		106488781	24.4444	27.9894	32.4786	26.746
		106488787	100	100	95.2381	95.2137
		106488788	93.3333	100	100	97.619
		106488885	47.6923	87.8917	80	65.5952
		106488886	66.4646	89.2774	71.1312	72.6852
		106488966	37.7778	63.29	53.0769	53.8721
		106488967	35.4798	60.9524	58.4343	57.9365
		106489051	38.4615	29.8135	39.1667	38.456
		106489052	23.3333	45.8333	36.5826	24.537
		106489201	19.4444	37.9798	30.8123	29.1162
		106489202	32.2222	65.5556	26.2255	24.0404
		106489265	54.4444	49.2934	53.5897	51.0101
		106489266	40.1709	54.9242	50	64.0152
		106489290	56.3131	62.8577	70	51.9841
		106489291	46.3675	66.7677	60.8333	60.6061
		106489360	100	100	100	97.2222
		106489361	94.8718	100	94.8864	100
		106489395	32.9545	50	51.2821	36.0101
		106489396	37.7778	38.9744	48.0519	28.7879
		106489551	27.2222	37.2103	39.899	39.5707
		106489552	47.2222	55.3571	41.1255	26.6667
		106489632	66.6667	78.9394	67.9487	67.1429
		106489633	69.4444	95.2381	86.9697	69.4444
		106489692	93.3333	90	97.619	88.0556
		106489693	100	100	96.9697	96.2963
		106489720	46.1996	81.9444	24.9206	27.3611
		106489721	48.4524	75	22.2222	16.6667
		106489804	50.9524	40.8279	55.9402	48.2143
		106489805	34.2857	50.6494	32.0635	40
		106489894	93.3333	100	93.3333	94.1919
		106489895	100	95.8333	100	100
		106489947	37.4339	56.6667	15.4545	38.8889
		106489948	30.2585	42.598	25.3846	48.9394
		106490203	71.1111	93.9394	87.4359	73.9394
		106490204	87.7778	71.8219	59.2186	76.746
		106490282	44.9206	33.3333	31.1688	56.0185
		106490283	36.5079	36.5751	47.619	46.6667
		106490354	10	33.6111	16.299	15.1323
		106490355	10	6.36364	16.9298	13.7037
		106490378	85	90	88.8889	91.4141
		106490379	79.798	86.6667	93.4837	96.9697
		106490384	72.2222	92.5	59.5938	48.1481
		106490385	56.4646	63.75	68.7845	71.1111
		106490461	48.8889	75.5556	55	67.1429
		106490462	59.8006	33.3333	56.3568	38.0952
		106490710	77.8788	83.8095	87.7193	79.6296
		106490711	73.3333	83.8095	78.3626	85.4779
		106490750	100	100	98.2456	100
		106490751	100	100	100	100
		106490860	47.6068	69.4444	50	59.596
		106490861	43.3761	69.8413	42.0879	31.6084
		106491001	100	95.8333	83.6364	91.6667
		106491002	88.8889	88.8889	92.3077	100
		106491027	53.5185	56.25	55.7576	60.9848
		106491028	42.9739	81.3853	42.7126	49.6439
		106491268	54.5455	73.1169	69.0476	81.6017
		106491269	69.8718	63.4921	85.5411	75.2778
		106491315	28.2051	58.0952	38.0952	30.2256
		106491316	16.6667	56.9444	43.6508	60.101
		106491355	100	100	100	98.3333
		106491366	94.8718	100	100	88.0702
		106491420	26.6667	51.5079	51.8926	47.7778
		106491589	97.4359	93.8889	97.619	97.2222
		106491590	100	100	88.3333	100
		106491598	92.3077	84.5788	87.5	90.7407
		106491599	83.3333	96.9697	80	90.2778
		106491693	100	90.9091	100	96.9697
		106491694	87.5	97.7778	86.6667	93.5185
		106491814	100	96.9697	100	100
		106491815	95.2381	100	100	96.2963
		106491903	94.4444	100	100	100
		106491904	100	96.6667	100	95.8333
		106491915	86.5385	88.6364	70.4167	75.2778
		106491916	91.6667	86.3248	86.9697	89.6296
		106491939	100	100	100	100
		106491940	100	100	92.3077	93.3333
		106491953	100	91.3725	100	92.5926
		106491954	94.4444	97.7778	84.5155	90
		106491957	100	98.0392	100	87.4074
		106491958	94.4444	97.619	92.674	95.8333
		106492005	94.4444	100	96.6667	100
		106492006	100	100	87.4359	97.7778
		106492014	88.2051	90.9524	96.6667	94.4444
		106492015	93.3333	87.1225	96.6667	92.1296
		106492019	100	100	96.6667	100
		106492020	100	96.6667	100	95.8333
		106492096	100	97.4359	93.3333	100
		106492097	88.2051	100	100	97.7778
		106492112	100	96.6667	76.6667	92.0635
		106492113	94.8718	95.8333	90.303	88.6364
		106492238	37.8381	42.381	37.3016	29.4733
		106492239	54.8046	43.9776	23.0409	42.0635
		106492356	0	23.3333	25.5556	15
		106492357	4.34783	9.09091	7.14286	11.1111
		106492476	0	13.8889	19.0476	0
		106492477	2.38095	3.0303	0	9.04762
		106492567	63.8095	74.0476	64.6465	59.8485
		106492568	67.8788	86.1111	49.9242	72.2222
		106492640	19.4444	40.2778	50.9524	42.1212
		106492641	55.9307	47.7778	54.9953	52.5
		106492657	100	83.3333	93.3333	96.9697
		106492658	100	93.3333	96.6667	97.9167
		106492711	76.9697	63.5931	60.9524	63.8889
		106492712	75	76.1364	70.8853	71.6667
		106492734	83.3333	71.1111	60	73.5714
		106492735	71.9697	66.6667	55.9524	71.3095
		106492779	43.8095	18.3333	9.52381	5.55556
		106492780	34.4444	15.7143	14.7619	23.0159
		106492818	100	92.8571	100	100
		106492819	100	100	88.8889	100
		106492962	84.5938	70	91.6667	69.1919
		106492963	70	93.3333	92.2078	93.4524
		106492966	84.9673	100	100	97.2222
		106492967	100	100	100	96.6667
		106492971	100	100	100	100
		106492975	100	100	96.9697	100
		106492979	100	100	100	100
		106492983	100	100	100	100
		106492987	100	100	100	100
		106492991	100	100	100	100
		106492995	100	100	100	100
		106492998	92.3077	83.3333	100	94.4444
		106492999	100	100	100	100
		106493002	92.3077	100	100	96.2963
		106493003	100	100	100	100
		106493272	29.2735	42.1212	34.9206	44.2761
		106493273	41.1111	54.7619	36.3492	30.5556
		106493276	45.9402	42.4242	73.8095	44.4444
		106493277	54.4444	74.2857	50.3175	46.2963
		106493555	87.7778	97.619	75	81.746
		106493556	80	97.619	77.9487	92.0635
		106493669	83.7607	87.7778	96.6667	94.4444
		106493670	96.9697	93.3333	98.0392	77.1429
		106493775	70.1099	88.547	88.5281	81.1448
		106493776	78.3333	85.7143	87.8788	92.803
		106494174	50	55.812	15.0183	17.9894
		106494175	35	37.1078	41.1111	14.4444
		106494477	100	100	97.619	100
		106494478	100	100	76.6667	96.2963
		106494499	77.4637	93.3333	92.3077	78.0556
		106494500	81.9658	93.3333	83.0392	73.1061
		106494592	61.8315	75	65.3846	37.7778
		106494593	59.8485	63.6364	61.9048	76.9444
		106494681	94.4444	88.5714	75	100
		106494682	76.746	83.6364	88.8889	100
		106494688	61.1111	100	100	100
		106494689	100	100	100	100
		106494729	95.5556	100	100	93.3333
		106494758	76.1905	77.381	95.2381	77.7778
		106494759	81.5385	46.8254	91.6667	84.7222
		106494815	20	72.2222	58.3333	25
		106494816	30.6349	33.9286	39.2857	37.7778
		106494832	39.5238	58.3333	11.1111	24.3386
		106494833	30	29.2857	36.1111	55.5556
		106494891	34.0659	90.4762	43.6508	48.1818
		106494892	0	85.7143	58.3333	40
		106494976	41.0895	41.6667	47.619	57.1158
		106495078	19.4444	48.3333	25.4864	27.7778
		106495079	20	41.6667	15	12.7273
		106495132	72.7778	73.0556	44.2484	73.3333
		106495133	50	100	46.5657	69.3182
		106495183	12.0801	4.16667	17.3775	12.2222
		106495184	19.4444	4.7619	12.9167	12.0726
		106495204	15.1671	3.33333	32.1324	26.0606
		106495205	21.0256	11.1111	0	0
		106495225	25.1166	22.5397	39.4231	36.3889
		106495226	26.1538	35.7143	30.5556	13.6752
		106495473	25.6566	49.0028	35	40.2778
		106495474	40.5732	46.6132	38.8889	46.9697
		106495511	23.8095	30.8081	14.4444	38.0556
		106495512	15.812	40.7576	30.1587	15.5303
		106495696	100	76.9841	91.6667	90
		106495697	90	96.2963	100	97.7778
		106495726	97.4359	91.8803	100	100
		106495727	97.619	96.9697	98.4127	96.9697
		106495923	96.6667	93.3333	100	96.6667
		106495924	100	92.5	95.2381	98.0392
		106496112	88.8889	89.6296	88.6364	94.4444
		106496113	100	92.8571	96.9697	91.553
		106496364	71.8254	86.0723	58.8312	87.5
		106496365	50.9259	85.8586	76.6667	76.3462
		106496458	100	100	100	100
		106496459	94.4444	100	96.9697	100
		106496485	100	100	100	96.9697
		106496486	90.4762	93.3333	100	100
		106496535	57.7778	23.1481	38.5714	37.037
		106496536	53.7879	51.3709	67.5728	65.3439
		106496585	25.873	66.9553	43.5673	41.5873
		106496586	64.6154	51.3889	31.7291	63.7566
		106496665	94.4444	90.7692	94.5833	96.2963
		106496666	100	97.2222	100	96.6667
		106496675	91.6667	92.2078	97.4359	100
		106496676	100	100	100	100
		106496716	47.7564	43.5592	14.1414	18.7037
		106496717	25	16.6667	37.619	31.4815
		106496764	100	96.6667	95.2381	95.8333
		106496765	93.3333	97.9167	100	93.6364
		106496964	90.4762	87.395	87.4359	86.9949
		106496965	90.4762	90.303	90.7692	75.8333
		106497045	100	98.2456	100	100
		106497046	100	100	93.3333	96.2963
		106497059	71.5385	97.619	87.9167	86.9024
		106497060	100	83.3333	81.6667	78.1566
		106497096	100	100	100	98.1481
		106497097	100	100	93.3333	100
		106497177	11.7949	48.75	3.33333	19.359
		106497178	10.4167	39.0883	0	10.1732
		106497189	35.5556	40.0379	16.6667	34.6032
		106497190	14.2157	44.7344	18.4149	22.5379
		106497261	35	26.734	6.25	19.6465
		106497262	37.9371	16.6667	6.66667	19.4444
		106497279	100	100	100	100
		106497280	96.6667	100	100	96.6667
		106497290	68.8853	71.5152	57.6389	68.836
		106497291	55.5556	41.2698	50	72.807
		106497294	100	100	97.4359	100
		106497295	100	100	100	94.4444
		106497537	47.7183	60.8333	93.3333	60
		106497538	87.2222	73.9394	86.9096	83.9646
		106497778	94.4444	92.5	100	86.7424
		106497832	0	9.39394	14.6853	10.6838
		106497959	52.0147	66.6667	66.6667	73.8095
		106497960	56.4646	92.674	67.1429	43.4343
		106497975	29.1667	36.6667	0	14.4444
		106497976	19.0909	18.4416	17.193	21.1111
		106497988	16.1905	16.6667	0	33.3333
		106497989	4.44444	5.41126	6.66667	6.73401
		106498038	9.52381	0	0	0
		106498039	0	0	8.62745	11.1111
		106498097	94.4444	87.8788	100	96.6667
		106498098	100	100	100	100
		106498146	100	94.4444	100	100
		106498147	96.0784	92.3611	100	96.9697
		106498510	32.8922	51.25	29.5671	40
		106498511	47.4116	54.1667	41.8085	21.8182
		106498680	93.3333	98.0392	100	96.9697
		106498681	100	88.141	87.6603	96.6667
		106498687	100	97.619	92.3077	97.7778
		106498688	98.0392	90.7692	100	97.2222
		106498868	100	96.6667	100	93.0556
		106498869	98.3333	83.3333	100	96.9697
		106498942	9.52381	0	6.25	4.78469
		106498943	0	13.2867	0	3.7037
		106498953	2.38095	0	14.0909	9.25439
		106498954	9.52381	7.69231	4.52489	14.0741
		106499065	90.4762	97.9167	86.1905	98.1481
		106499066	100	100	100	100
		106499080	50	89.7436	75.7937	92.1296
		106499081	78.3333	88.8889	64.2857	76.3889
		106499094	53.9683	67.5214	53.3333	60.5556
		106499095	32.037	60.6061	47.9167	34.9206
		106499397	45	68.8889	70.9402	45.8333
		106499398	35.9818	69.0837	50.9524	42.6647
		106499477	95.2381	96.2963	91.369	84.7222
		106499478	82.3077	86.3492	88.8889	73.9394
		106499610	0	6.66667	2.5641	0
		106499611	0	0	0	2.5641
		106499728	9.52381	33.114	12.0879	12.5
		106499729	13.4454	34.1667	17.6923	18.5965
		106499800	100	85.8235	98.0392	94.4444
		106499801	95.5556	100	86.9048	97.619
		106499845	70.8333	78.9855	73.1712	46.2626
		106499846	53.8889	97.4359	62.2222	73.4091
		106499886	84.7059	92.3521	94.5887	90.7407
		106499887	100	85.7143	85.5556	100
		106500064	100	100	86.8056	93.9394
		106500065	87.5	100	98.4127	100
		106500096	53.8095	85.4867	75.1515	61.8519
		106500097	47.2431	73.5198	62.0833	77.5613
		106500207	97.4359	97.4359	100	93.3333
		106500208	100	98.4127	100	97.9167
		106500229	100	97.4359	100	100
		106500230	90	92.8571	96.6667	100
		106500283	57.6923	51.1111	31.3675	35.9524
		106500284	31.7949	43.9484	23.3918	35.4167
		106500323	97.619	88.5714	92.8571	100
		106500324	93.3333	94.7368	100	92.5926
		106500361	72.5275	58.3333	88.6364	65.7738
		106500362	53.5897	72.1637	40.0974	66.4021
		106500377	100	100	92.2078	97.619
		106500378	100	98.0392	100	95.2381
		106500446	100	100	100	100
		106500447	100	93.75	100	100
		106500453	100	100	96.9697	100
		106500454	98.3333	97.9167	96.9697	100
		106500459	63.8889	56.6667	51.4286	66.9841
		106500460	59.2105	77.877	65.3846	90.2778
		106500497	84.9206	100	92.8571	97.9167
		106500498	81.3725	65	86.4103	92.803
		106500569	97.9167	100	100	93.9394
		106500570	91.4141	100	93.3333	95.5556
		106500681	84.6154	97.4359	100	95.8333
		106500682	93.3333	95.2381	94.4056	91.6667
		106500774	90.7692	93.3333	84.127	89.5623
		106500775	78.8889	87.4822	100	88.8889
		106500921	94.4444	88.8889	100	75.7937
		106500922	83.8095	96.3294	90	90.9452
		106501050	94.4444	100	97.619	93.6111
		106501051	95.5556	96.9697	100	96.6667
		106501085	8.33333	24.4444	17.2494	16.462
		106501086	12.2222	24.7293	5.71429	18.6508
		106501249	100	100	100	97.9167
		106501250	94.4444	100	100	100
		106501427	55.5556	62.381	68.6869	55.3175
		106501428	44.4444	59.8413	41.5751	41.3889
		106501431	100	100	100	100
		106501432	100	100	100	100
		106501604	25.5556	30.4167	23.3333	34.5238
		106501605	37.7778	35.1371	37.157	24.3939
		106501753	100	98.0392	100	92.1086
		106501754	93.3333	95.8333	95.8333	95.4678
		106501841	70.8333	76.4286	73.5043	59.9206
		106501842	60.4545	94.1026	65.0611	72.2222
		106501990	54.1667	48.3516	51.0712	47.3214
		106501991	45.3704	68.6334	60.2742	22.2222
		106502057	100	100	98.0392	100
		106502058	100	100	98.5507	100
		106502097	83.9744	97.4359	93.3333	100
		106502098	93.3333	100	100	100
		106502397	59.7222	41.9048	36.1111	53.7037
		106502398	46.6667	58.3333	23.9927	45
		106502443	94.8718	90.4762	88.8889	95.8333
		106502444	96.6667	100	100	88.6364
		106502777	88.8889	91.5789	92.674	84.7222
		106502778	84.8718	75.0361	90	82.5926
		106502798	73.3333	81.746	62.5458	86.1111
		106502799	77.195	78.8889	90	70.184
		106502880	80.4762	92.8571	72.2222	86.6667
		106502881	76.1111	79.3561	78.315	81.8519
		106502928	85.641	82.7778	79.5455	66.8254
		106502929	62.5	78.8235	92.2078	74.0741
		106502946	94.4444	100	88.8889	97.619
		106502947	97.619	100	93.3333	85.1852
		106502952	93.3333	100	100	100
		106502953	90.9524	100	88.8889	100
		106502959	100	88.8889	100	100
[truncated: 244 more rows]
