# Supplementary material for: Durable and efficient gene silencing in vivo by hit-and-run epigenome editing
Source: Nature. 2024 Feb 28;627(8003):416–23. doi: 10.1038/s41586-024-07087-8 (PMC10937395; doi:10.1038/s41586-024-07087-8)
Supplement: Supplementary file 13 — Source Data Fig. 3 [file 41586_2024_7087_MOESM13_ESM.xlsx]

## Sheet: Fig. 3B 
Fig. 3B
		Pcsk9 plasma levels (normalized on Vehicle)
	days from injection	ZFP-ETRs 3 mgpk							Mock (GFP mRNA) 3 mgpk					Vehicle (PBS)				Cas9 2 mgpk
	-1	1.70299	1.54137	1.3275	1.18825	1.14724	1.3275	1.43757	1.0515	1.20565	1.39342	0.86004	1.58115	1.2726	0.832592	0.712019	1.18279	1.39447	1.54712	1.00706
	1	0.159781	0.088847	0.181847	0.1724	0.160563	0.174767	0.262229	1.75015	2.11662	1.76355	2.078	2.07722	0.822939	0.825378	0.878233	1.47345	0.598508	0.593629	0.615584
	3	0.304948	0.152756	0.275125	0.381434	0.284293	0.330956	0.401309	2.03182	1.49648	1.88803	2.15495	2.7224	0.915364	0.83567	0.998223	1.25074	0.351962	0.433238	0.681803
	6	0.660264	0.170102	0.226903	0.434335	0.199158	0.376224	0.525508	1.58248	1.39751	1.59038	1.89557	2.25233	0.88101	0.971278	1.22567	0.922041	0.422653	0.230428	0.790708
	10	0.025992	-0.05048	0.243012	0.235778	0.039427	0.255414	0.167572	0.789697	0.57061	0.390793	0.338088	0.762828	1.25061	0.486902	1.28368	0.978815	0.192374	0.384592	0.345322
	15	0.345804	0.20916	0.42321	0.362391	0.190203	0.189413	0.346594	0.936614	0.990324	0.973737	1.078	1.28494	1.10248	0.860788	1.09774	0.938984	0.510094	0.586709	0.478499
	20	0.437521	0.20548	0.549135	0.436542	0.237789	0.324927	0.463956	1.45674	1.57325	1.52136	1.31086	1.24134	0.948599	0.958389	0.858524	1.23449	0.293597	0.638231	0.545219
	30	0.281743	0.242965	0.357221	0.279666	0.215267	0.272741	0.405002	0.659828	0.696528	0.80663	0.603046	0.681294	0.868259	0.701375	1.12724	1.30313	0.408464	0.347527	0.314289
	50	0.628819	0.332019	0.860148	0.564803	0.443319	0.57135	0.951079	0.955444	1.381	1.48357	0.855056	1.46684	1.33153	0.913979	0.89943	0.855056	0.609905	0.564803	0.491331
	70	0.636468	0.458999	0.640904	0.57879	0.665306	0.860521	0.837228	1.25095	1.63251	1.25206	1.08568	1.01248	0.759586	1.21657	1.07903	0.944818	1.04021	0.655323	0.748494
	100	0.454242	0.342309	0.501624	0.386945	0.316901	0.428834	0.663	0.742658	1.05374	1.00086	0.757078	1.02283	1.05717	0.680854	1.0091	1.25288	0.432954	0.398619	0.244797
	125	0.4984	0.4005	0.8924	0.8743	0.5214	0.7583	1.1475	0.948	1.6309	1.2272	1.2297	1.3735	0.5552	1.0629	1.4097	0.9722	0.5081	0.5806	0.6035
	190	0.3676	0.2571	0.4817	0.3756	0.4314	0.4737	0.5602	0.8977	0.9437	0.7014	0.8873	0.8885	0.9179	0.9149	0.9492	1.218	0.4615	0.3743	0.3657
	220	0.4601	0.3071	0.7404	0.5454	0.4195	0.5569	0.6578	0.7966	0.8819	0.934	0.9089	0.8473	0.7505	1.2244	0.8988	1.1263	0.4465	0.4344	0.4283
	250	0.53712	0.490503	0.647088	0.581944	0.530546	0.904077	0.672189	0.795902	1.06425	1.15389	0.347067	0.8473	1.12521	1.11445	0.942327	0.818016	0.513214	0.618998	0.511421
	295	0.707958	0.427087	0.566991	0.464324	0.541989	0.728172	0.668062	0.832435	0.798922	0.919675	0.84733	0.610611	1.17022	0.856373	0.91276	1.06064	0.459004	0.440386	0.389851
	330	0.591474	0.535626	0.636582	0.689209	0.611343	0.526497	0.759019	0.963618	1.06833	0.967914	0.912066	1.19936	1.00873	0.908844	1.09089	0.991542	0.419633	0.369154	0.643563

## Sheet: Fig. 3D
Fig. 3D
	days from injection	ZFP-ETRs 3mgpk				Cas9 2 mgpk				Vehicle (PBS)
	-1	1.3149	1.36408	1.10603	1.09901	0.85245	1.14499	1.04216	0.89844	0.999361	0.84223	0.981476	1.17693
	70	0.421456	0.642436	0.704981	0.372787	0.425184	0.471989	0.385834	0.294087	1.12459	0.841088	0.842337	1.19203
	127	0.507133	0.667471	0.748576	0.713014	0.344924	0.319969	0.407312	0.37799	1.08922	1.02433	0.868985	1.01747
	167	0.769077	0.801488	0.693234	0.633598	0.271887	0.484506	0.44626	0.436537	0.915576	1.09254	1.05689	0.935023

## Sheet: Fig. 3E
Fig. 3E
		% of CpG methylation
		ZFP-ETRs								Vehicle
	CpG coordinates (Chr4)	Pre-Ph				Post-PH				Pre-Ph				Post-PH
	106463706	15.9505	13.4962	13.5277	13.3075	12.6295	10.1727	10.9295	13.266	14.2767	8.86086	14.9403	12.4165	11.4005	11.4592	7.1572	7.8718
	106463709	37.5888	31.5528	34.5862	29.7212	31.9099	23.006	30.3135	32.4085	19.4018	20.4786	28.6139	26.4289	19.7961	18.3108	14.7994	18.1298
	106463734	20.408	17.8254	16.0106	16.5694	17.9071	14.7244	19.2174	18.159	6.89313	5.50196	6.18533	6.02141	6.98948	4.74662	5.57443	4.79406
	106463765	20.8817	19.2787	21.7685	16.2484	19.5303	15.8215	20.0155	18.5067	4.94352	4.68275	4.58654	4.12912	4.64106	3.3889	4.01867	3.52044
	106463773	27.0138	25.0067	27.7363	23.6421	22.5068	19.3173	23.2439	21.2531	8.25309	6.83249	8.34112	8.38952	5.44915	4.31676	6.32299	4.92008
	106463803	7.7554	6.72253	8.43033	5.4775	6.71055	4.60137	7.00431	5.87542	2.32288	2.91076	1.9514	1.58995	1.88616	2.88482	1.72216	2.14356
	106463818	7.91991	7.4999	7.57421	6.41792	8.07778	4.19958	7.61213	4.10639	1.88111	3.10773	2.34101	2.94376	2.57743	1.45364	1.7717	1.36998
	106463821	4.24847	4.22345	5.30492	4.11582	3.28393	2.59969	4.26904	5.48501	2.99146	3.77171	4.2711	2.5694	3.40428	3.18132	2.24952	2.09387
	106463855	4.59817	4.78279	4.12419	3.33347	5.11578	5.96723	5.23904	5.75704	3.49654	2.3729	3.3727	3.53704	3.30728	3.11261	3.64704	3.39819
	106463858	7.68253	6.33159	7.54628	5.449	7.76989	4.09525	6.59416	5.25295	2.25847	1.85553	2.00973	2.68056	2.79593	3.54613	3.03659	1.97503
	106463867	6.6639	6.329	7.10283	5.71584	5.61026	4.64489	5.78143	6.34078	2.21761	2.76769	3.00039	2.76484	2.85042	3.4206	2.24309	2.81254
	106463876	14.9941	12.9207	12.2816	12.0307	12.3559	10.9809	12.9935	12.1861	4.08973	4.20337	5.57065	1.71796	4.1971	4.28805	3.6155	3.28511
	106463883	15.0713	12.8187	14.3716	12.8218	15.2651	10.4793	14.6411	14.5695	4.97866	5.12464	6.93109	3.72514	5.88677	3.03437	5.27952	4.91908
	106463891	20.3609	18.2184	20.4818	15.7476	18.8256	16.3432	20.01	16.8479	3.40434	2.48355	4.66357	1.32816	2.83954	3.42113	2.3484	2.5299
	106463912	18.3363	14.9424	16.2641	14.3636	16.9719	13.7026	15.8896	16.0949	2.97373	3.18459	2.5617	1.55507	3.00018	1.95695	2.2559	2.76675
	106463917	21.8885	20.2667	23.3117	17.733	20.6627	17.6906	20.8354	19.4986	2.19375	2.35991	2.04869	1.6026	2.6885	2.63824	2.89477	2.25419
	106463929	22.4839	20.4703	21.414	18.6973	20.8005	16.342	21.3199	18.4682	3.17006	3.68016	2.28285	3.72532	3.88719	2.70991	1.85077	1.673
	106463931	13.0307	11.6429	13.8619	13.6806	14.9761	10.3628	13.6509	12.7728	1.28277	2.34807	1.24419	1.04708	2.50136	1.84724	1.7726	1.59713
	106463933	18.9841	17.0449	17.2519	15.5963	16.8756	14.7068	16.9234	15.722	2.57233	2.38645	1.84657	1.78169	2.53884	2.52789	2.85422	2.12275
	106463939	10.4437	8.25083	8.57766	7.46709	9.84034	7.09562	9.54878	9.1883	1.24875	2.08446	1.93425	2.06263	1.8429	0.97441	1.69513	1.234
	106463954	6.06445	5.59021	7.66075	4.31275	4.86769	5.2	6.73653	7.0345	1.02615	1.26943	2.15461	1.27023	1.33893	0.925726	1.43315	1.08222
	106463965	5.8708	5.48636	5.74222	4.43349	4.7425	4.63814	5.68966	6.38022	1.63417	1.171	1.016	1.37733	1.42071	1.86392	1.10834	1.62146
	106463980	3.47355	3.0517	4.95826	3.95226	4.25735	2.34951	4.25418	3.37952	2.44831	2.02635	1.6176	2.03509	2.38372	1.89507	1.71954	1.04001
	106463988	5.69068	5.02129	5.35059	4.33461	4.73807	4.3558	4.90464	6.49532	2.98922	2.13853	2.82543	1.89581	2.96488	2.89129	1.72492	1.20184
	106463993	5.86622	5.17137	6.77089	5.96926	6.35621	4.33557	6.2496	5.14947	1.48479	2.1873	1.93437	2.19018	2.48251	1.56415	2.00611	0.732959
	106464055	8.34271	6.19664	7.6347	5.49662	6.89014	5.58885	7.81205	6.72247	2.15751	1.79262	3.58498	2.63192	2.88975	2.91042	1.92082	1.72813
	106464066	3.07291	3.10454	4.06329	2.63989	3.38886	3.14432	4.00662	3.94608	2.96935	4.30426	2.29934	3.37689	2.85126	2.51071	2.55962	2.38659
	106464076	4.13115	3.78623	3.83611	3.51284	4.17959	2.65907	4.40864	4.61635	3.90331	3.17868	2.61825	1.97937	2.29943	3.01885	2.70928	2.72251
	106464078	3.09173	2.84232	2.76531	2.33171	4.18284	2.10534	2.67322	3.14782	2.46047	2.59789	3.591	1.93058	2.79369	3.11957	2.18839	1.93207
	106464084	2.15938	2.16491	2.14914	1.43755	2.81781	2.32435	1.972	2.11925	1.59526	0.986333	1.71991	1.26873	1.51724	1.40331	1.02438	1.23298
	106464121	4.49157	3.7331	5.10951	2.83893	4.8623	3.88877	5.15988	4.31447	2.69238	1.44168	3.79156	1.60851	2.56004	2.20676	2.13061	1.1826
	106464132	3.57059	3.0958	3.65482	2.97972	2.43606	3.6128	3.45081	3.00941	1.97634	1.75743	2.69407	2.29595	2.28829	1.27418	0.965163	1.15452
	106464142	12.0426	10.2527	13.6704	9.37159	10.1318	9.97926	10.8951	10.6224	3.00319	2.89946	2.73482	2.25682	2.3699	1.86134	2.44327	1.81488
	106464150	8.50925	8.37855	9.73808	6.758	7.38069	7.85437	9.86133	8.80352	1.83703	1.42881	2.59023	1.35914	1.03132	1.04533	1.5565	1.04559
	106464160	9.44788	7.40564	7.23473	6.38072	6.89802	6.37472	7.98454	6.98269	2.50662	1.86006	2.98617	1.95493	2.13086	2.4074	2.93363	2.14058
	106464188	7.73415	5.63155	7.43838	4.8813	6.64914	6.63281	7.61586	7.81123	1.12377	1.19835	0.38465	1.03347	1.09414	1.15427	1.88102	1.43774
	106464195	5.26002	4.39096	4.36311	4.03423	4.53105	4.35717	4.47607	3.82427	1.39938	1.56165	1.31602	1.79415	1.50484	1.38402	1.02889	1.23137
	106464216	15.1692	13.655	14.4295	12.8059	14.1525	10.6934	15.5668	15.0075	6.26857	4.57669	6.28576	5.2833	5.12407	5.58182	4.01276	5.68073
	106464222	14.7617	12.7499	15.0175	11.1896	13.5675	11.3661	14.1612	12.6707	1.62637	3.3441	3.45146	1.96177	2.8803	1.83837	1.95631	2.51034
	106464238	13.479	11.9649	12.7367	10.2723	11.8608	10.0694	12.6605	10.6427	2.14482	2.16395	2.07855	2.91411	2.47341	2.20839	2.89769	2.01469
	106464248	15.0478	12.4885	17.2054	10.7809	12.3346	11.1306	13.8128	12.8061	2.69103	5.16537	4.08134	3.00067	3.56526	2.17717	2.91161	2.8877
	106464293	4.01512	3.37452	4.25566	3.30086	3.88356	3.08541	3.14741	4.72728	1.43363	0.871843	1.742	2.29708	1.45893	1.19566	1.09811	1.71231
	106464344	4.17151	4.03185	5.90744	2.74157	4.48816	2.70402	4.23433	3.76134	1.22196	1.32839	2.09245	1.73486	1.4907	1.60746	1.70331	0.78481
	106464363	5.00868	4.46233	4.71898	2.6897	4.23879	3.72574	3.7594	3.53929	1.90225	1.07159	1.89095	2.37944	1.73091	1.23127	1.16765	0.990354
