# Supplementary material for: Durable and efficient gene silencing in vivo by hit-and-run epigenome editing
Source: Nature. 2024 Feb 28;627(8003):416–23. doi: 10.1038/s41586-024-07087-8 (PMC10937395; doi:10.1038/s41586-024-07087-8)
Supplement: Supplementary file 14 — Source Data Fig. 4 [file 41586_2024_7087_MOESM14_ESM.xlsx]

## Sheet: Fig. 4B
Fig 4B
	% of tdTomato - cells
	ZFP-ETRs	EvoETR#3	EvoETR#6	EvoETR#8
	85.99	76.08	63.3	82.15
	82.54	75.7	70.42	75.78
	89.97	68.31	76.69	84.48

## Sheet: Fig. 4C
Fig 4C
Data from RNA-seq analysis has been submitted on GEO (GSE226209)

## Sheet: Fig. 4D
Fig 4D
		Number of DEGs from the comparison with UT
	ILog2FCI	EvoETR#3	EvoETR#6	EvoETR#8	ZFP-ETRs
	0.5	29	49	4	56
	1	6	19	2	27
	2	2	5	2	7

## Sheet: Fig. 4E
Fig 4E
		% of CpG methylation
		EvoETR 8	Mock
		73.7095	72.9725
		74.1747	73.0959
			73.1328

## Sheet: Fig. 4F
Fig 4F
Data plotted are reported in the supplementary table S7
