# Supplementary material for: Durable and efficient gene silencing in vivo by hit-and-run epigenome editing
Source: Nature. 2024 Feb 28;627(8003):416–23. doi: 10.1038/s41586-024-07087-8 (PMC10937395; doi:10.1038/s41586-024-07087-8)
Supplement: Supplementary file 15 — Source Data Fig. 5 [file 41586_2024_7087_MOESM15_ESM.xlsx]

## Sheet: Fig. 5B
Fig. 5B
		Pcsk9 plasma levels (normalized on Vehicle)
	days from injection	ZFP-ETRs						EvoETR#8						Vehicle						Cas9
	1	0.172993	0.295481	0.257172	0.373107	0.372603	0.220879	0.519791	0.402847	0.201724	0.168456	0.23096	0.184586	0.945729	0.966395	0.971436	1.06973	1.07427	0.972444	0.297497	0.475937	0.34488	0.252635	0.375124	0.302538
	3	0.514672	0.59896	0.582218	0.562589	0.312613	0.456364	0.096121	0.136533	0.077647	0.146924	0.163666	0.114595	1.03772	1.06254	1.05273	1.0533	0.766381	1.02733	0.257191	0.164821	0.280284	0.234099	0.301644	0.338592
	6	0.543159	0.704275	0.57151	1.0922	0.238906	0.455341	0.106141	0.090928	0.097843	0.1988	0.097151	0.085396	1.04379	1.0106	0.98156	1.09566	1.10326	0.765126	0.227842	0.292842	0.265874	0.240289	0.181513	0.303214
	10	0.393559	0.498986	0.548186	0.594574	0.267749	0.373879	0.100471	0.070952	0.019644	0.176379	0.045649	0.028781	1.22081	0.987466	1.09711	0.840571	1.17161	0.68243	0.287429	0.205899	0.286023	0.21855	0.155996	0.281103
	20	0.534154	0.920068	0.777577	0.976141	0.584949	0.590227	0.155496	0.150218	0.191778	0.41739	0.16737	0.144941	1.0619	0.91611	1.03815	0.943157	1.26113	0.779556	0.233998	0.197056	0.360657	0.20959	0.290731	0.255108
	30	0.383126	0.699173	0.749041	0.717306	0.436232	0.709535	0.179768	0.196606	0.223159	0.368878	0.273027	0.201787	1.02558	1.1033	1.25031	0.784661	0.897997	0.938151	0.26396	0.140262	0.313829	0.345563	0.271732	0.291161
	43	0.537593	0.208487	0.455122	0.529034	0.381987	0.764777	0.22716	0.226382	0.250501	0.340752	0.295626	0.252057	0.652741	1.08455	0.92505	0.731321	1.71008	0.896263	0.269952	0.181257	0.483131	0.563268	0.128351	0.208487

## Sheet: Fig. 5C
Fig. 5C
		Total Cholesterol (mg/dL)
	days from injection	ZFP-ETRs						EvoETR#8						Vehicle						Cas9
	-1	83	76	75	79	72	89	73	78	79	70	74	76	84	71	75	78	80	76	75	75	89	50	75	87
	30	78	90	88	85	66	78	52	52	52	70	52	57	73	77	84	85	86	77	72	45	64	66	60	45

## Sheet: Fig. 5D
Fig. 5D
		LDL-C (mg/dL)
	days from injection	ZFP-ETRs						EvoETR#8						Vehicle						Cas9
	-1	19	17	17	20	18	22	17	18	19	14	15	16	19	14	16	18	16	19	16	18	19	10	16	22
	30	14	21	15	17	13	15	13	12	10	15	11	9	16	16	18	17	16	14	15	12	11	9	12	7

## Sheet: Fig. 5E
Fig. 5E
		% CpG methylation
	CpG coordinates (Chr4)	ZFP-ETRs			ZFP-EvoETR 8			vehicle
	106463706	12.3038	11.0043	13.502	17.6184	14.3526	13.0424	6.37994	7.06196	5.42405
	106463709	36.9074	28.448	41.1047	62.1577	54.4488	57.4258	10.2161	10.9129	8.10462
	106463719	35.4772	26.904	38.9925	60.5556	53.9869	57.103	8.99556	9.11467	7.78705
	106463734	28.3006	17.5061	28.2368	45.8966	37.7598	42.9562	4.07087	4.09367	3.31657
	106463765	28.3205	19.6965	30.8782	48.2957	39.853	42.776	2.50458	2.32074	1.90531
	106463773	43.6274	30.6267	42.0818	53.2861	46.3973	50.9602	3.785	4.52389	3.30981
	106463803	9.86843	6.42332	9.51102	31.4908	21.7834	27.6372	1.96277	2.60721	1.45771
	106463818	9.69148	6.93868	10.2291	15.8652	13.0915	15.5787	1.42106	2.13274	1.53555
	106463821	4.19794	3.61654	4.61285	9.49549	7.30785	8.10121	2.31034	2.69037	2.08377
	106463855	6.29084	4.81197	7.27343	34.9664	29.6125	33.6679	1.81402	3.16637	2.15769
	106463858	8.15274	7.73168	10.5535	48.9851	44.3581	48.878	1.9828	2.34858	1.92658
	106463867	8.47197	5.96227	9.4582	47.6812	39.8807	45.378	2.2489	3.36127	2.18257
	106463876	20.0017	15.4499	20.6623	53.6822	44.908	50.9155	2.49051	2.79499	2.30776
	106463883	20.1541	15.2617	21.9659	46.4844	37.5705	41.2256	2.86999	3.29003	2.84578
	106463891	28.9572	19.749	31.1902	49.773	39.2858	45.8602	1.70624	2.2286	1.96406
	106463912	25.094	16.423	25.7728	22.2268	15.939	19.4527	1.94555	1.98684	1.59859
	106463917	33.9905	22.9598	36.0692	53.2543	43.4946	49.5925	1.73641	2.40038	2.22876
	106463929	35.2206	24.1613	36.2357	40.1866	30.484	35.2565	1.9919	2.29972	2.02251
	106463931	22.2499	13.5331	22.4732	20.5762	15.8056	16.324	1.30665	1.88221	1.53118
	106463933	29.8732	19.8303	29.217	21.7237	19.4105	20.0082	2.07128	2.98345	2.16051
	106463939	13.8547	8.9714	13.5573	8.29977	5.84162	8.32644	1.11783	1.33914	1.21673
	106463954	11.0567	6.68166	11.1489	25.6548	16.3346	20.3371	0.83947	1.34143	0.995395
	106463965	8.30818	5.58211	8.21202	10.2324	6.47142	8.12402	0.923269	1.79371	1.25273
	106463980	5.7839	3.80693	6.6982	6.03467	3.91359	5.07665	1.32658	1.82209	1.33805
	106463988	7.3003	5.85898	8.65361	12.4291	9.00791	11.328	1.9453	1.68962	1.36264
	106463993	8.19492	5.77585	9.24527	20.4173	14.6414	19.2371	1.52416	2.09789	1.37036
	106464055	8.57427	5.82154	10.4567	25.3732	19.3876	22.2357	1.40379	1.96827	1.53195
	106464066	1.88827	2.0502	3.73052	9.92478	6.43297	7.37926	1.93913	2.88647	1.76075
	106464076	2.42751	2.29308	3.85654	14.4798	10.5941	11.6868	2.12818	2.62292	2.10468
	106464078	2.69599	2.42853	3.25292	35.4826	26.5117	30.814	1.49388	2.24764	1.48624
	106464084	1.80768	1.6169	2.18313	40.6085	28.5505	35.3362	1.05361	1.77409	0.975345
	106464121	4.15179	3.36091	5.24663	32.0429	21.2998	26.5691	1.37231	1.68662	1.20805
	106464132	4.1798	3.33997	4.78572	15.9658	9.86364	13.5928	1.43371	2.65432	1.03186
	106464142	16.9736	10.5514	18.3191	24.3213	17.6097	20.783	1.28496	2.91487	1.25743
	106464150	14.2601	8.48926	16.2417	6.91941	4.30777	4.9147	1.11392	1.98929	1.16856
	106464160	12.0371	6.85068	12.6273	8.64496	5.91305	8.1543	2.051	2.69891	1.97572
	106464188	11.4511	7.0806	13.0384	3.33008	1.6254	2.3767	1.00089	2.26656	1.63337
	106464195	6.63051	4.14563	9.06757	14.3818	9.74646	10.3277	1.42275	2.44922	2.17552
	106464216	15.7233	10.6139	19.4501	43.6541	30.7156	37.5089	2.54648	3.56236	2.80566
	106464222	19.819	12.1487	22.3639	43.0191	30.5924	37.4839	1.73051	2.23173	2.16576
	106464238	18.9697	11.5365	21.8793	39.3914	26.9455	33.9673	1.52417	2.15179	1.92364
	106464248	20.1377	12.3719	23.4208	41.7656	28.9117	35.0989	2.45757	2.81615	2.74422
	106464293	6.14205	4.11574	6.72796	9.27645	6.67335	7.32248	1.7509	1.56705	1.15564
	106464344	4.90826	3.78656	6.95231	11.7136	7.54528	9.75667	1.5319	1.63799	1.23651
	106464363	6.03737	3.85586	6.56101	29.4896	20.4097	21.7732	1.87844	2.43494	1.44569

## Sheet: Fig. 5F
Fig. 5F
		% of indels
		Exon 1 amplicon		Promoter amplicon
		Cas9	Vehicle	EvoETR#8	Vehicle
		40.5505	0.383916	1.08305	2.27601
		49.5142	0.4146	1.08721	2.42314
		46.3273	0.375019	1.06041	2.11872

## Sheet: Fig. 5G
Fig. 5G
		DMR1			DMR2			DMR3			DMR4			DMR5
		EvoETR#8	Vehicle		EvoETR#8	Vehicle		EvoETR#8	Vehicle		EvoETR#8	Vehicle		EvoETR#8	Vehicle
		89.0127	88.8055		10.0041	2.99376		15.0044	6.28865		15.422	6.4385		18.3612	1.57516
		86.1222	84.8787		12.1355	2.5037		58.0108	9.74455		13.6004	5.13146		29.8053	0.885287
		83.4791	84.7615		9.4305	3.73432		57.2151	8.63243		22.7564	3.61019		30.8066	0.54534
		94.1808	94.3961		13.2599	3.06107		42.2042	3.82704		13.7002	2.67456		23.0961	1.33773
		95.1062	94.7993		10.9608	2.37992		43.6416	2.24354		18.8341	3.89611		5.18176	1.31751
		91.6988	91.4443		19.7086	3.46562		50.2145	3.8729		41.2065	4.96968		41.8204	1.92674
		90.7363	91.0789		6.8147	2.01623		26.9705	2.00923		26.9752	3.11135		39.7381	1.97949
		92.3574	93.0987		32.3047	2.58548		14.8451	1.69645		11.0428	2.26034		30.1777	1.35724
					25.4165	2.60115		8.30152	2.36149		6.18829	2.09823		43.3965	1.71492
					22.5768	2.39515		32.7489	2.37936		10.5976	2.88817		40.236	1.3348
					22.0165	2.99323		47.4071	2.08599					32.9968	1.29012
					15.1289	2.96023		44.3133	2.59758					14.9903	1.61426
					16.4149	2.47885		49.8352	2.53109					4.78624	1.45396
					11.1981	2.82523		41.7602	3.00194					6.91837	1.61797
					7.29469	2.74452		44.973	1.9663					6.21312	1.33452
					6.77498	1.63418		19.2062	1.84366					8.25111	2.10201
					23.0862	2.8388		48.7804	2.12185					2.11917	1.28763
					19.9811	2.72592		35.309	2.10471					5.79203	1.62902
					26.8607	2.6054		17.5686	1.57334					9.78576	1.44959
					6.42398	2.13396		20.3808	2.40508					8.41988	1.36655
					40.8969	2.84475		7.48928	1.22456					21.8752	1.75718
					31.9551	2.93561		20.7755	1.05876					39.4794	1.90264
					26.3625	2.07862		8.27593	1.32323					70.9242	1.92481
					28.0239	2.71062		5.00831	1.49557					63.5295	1.76086
					19.5441	2.72956		10.9216	1.66585					20.0659	1.43289
					32.5564	2.59433		18.0986	1.66413					59.3591	2.0292
					14.8405	2.93916		22.3322	1.63467					42.5345	2.95013
					35.5756	3.64126		7.91234	2.19545					45.0351	1.46558
					12.0275	2.50426		12.2536	2.28526					49.0188	1.55793
					18.9981	3.0007		30.9361	1.74259					56.7795	2.34522
					23.7336	2.384		34.8317	1.26768					37.8606	2.46541
					37.7985	2.83402		26.6373	1.42233					28.4664	2.07408
					20.8301	2.9137		13.1408	1.70663					19.7627	1.85911
					12.9641	3.24664		20.9047	1.81909					24.968	1.82538
					26.2967	2.73522		5.38063	1.42392					17.7129	1.71296
					13.7538	2.93876		7.57077	2.24188					5.07866	1.56785
					17.3327	2.62637		2.44406	1.63361					9.50784	1.7221
					13.653	2.41903		11.4853	2.01583					4.12533	1.47204
					18.9447	2.44096		37.2929	2.9715					44.2935	1.96565
					20.2636	2.04193		37.0318	2.04267					36.5605	1.57652
					31.4413	2.13627		33.4347	1.86653					39.9743	1.92862
					12.9523	2.32138		35.2587	2.67265					48.2888	2.1118
					38.8596	2.56793		7.75743	1.49119					11.7461	2.43393
					14.4851	2.05359		9.67184	1.4688					18.1514	2.13567
					37.474	2.42012		23.8908	1.91969					7.27966	1.77005
					16.1538	1.92104								9.11781	1.33683
					40.4792	3.36366								34.5283	2.98178
					16.7272	2.44069
					33.6036	2.30616
					15.0132	2.47472
					28.9985	2.52031
					10.0705	2.96778
					36.0085	3.11128
					27.2174	3.06633
					20.3175	2.36152
					27.2955	2.51692
					17.1036	2.22573
					10.1058	2.04762
					27.0313	2.67453
					15.6929	2.56542
					11.1689	2.21601
					32.7611	2.9135
					17.6596	2.18398
					20.6779	2.89295
					18.7783	2.41499
					24.3982	2.78467
					10.3235	2.06306
					23.6321	3.50423
					29.9606	2.91251
					15.6888	2.23845
					36.7086	2.772
					15.3576	2.67497
					34.2796	2.97717
					9.15033	2.91777
					25.3461	3.50977
					19.5572	2.5609
					28.4081	2.24249
					18.2493	2.03521
					11.467	2.13873
					26.2079	2.94434
					12.6891	2.47969
					8.76231	2.9254
					27.459	2.40668
					19.8922	2.13201
					18.8751	2.00765
					18.4836	2.22151
					29.21	2.70649
					13.7864	3.14414
					27.9911	2.6615
					7.50954	2.30761
					11.9475	3.0258
					17.9368	2.72305
					27.4466	2.35687
					17.1076	2.1566
					20.565	2.51817
					20.2844	2.80571
					6.63778	2.79809
					17.546	2.58114
					19.3573	3.05201
					10.7146	2.72335
					9.48359	2.85191
					11.1245	2.77311
					12.2889	2.42948
					8.10875	3.26602
					18.0232	2.16899
					9.82595	2.17043
					7.78622	2.89358
					8.64235	2.62401
					7.39146	3.13301
					6.72323	2.6111
					6.91664	2.39461
					10.3864	3.13086
					8.54246	2.69205
