# Supplementary material for: Durable and efficient gene silencing in vivo by hit-and-run epigenome editing
Source: Nature. 2024 Feb 28;627(8003):416–23. doi: 10.1038/s41586-024-07087-8 (PMC10937395; doi:10.1038/s41586-024-07087-8)
Supplement: Supplementary file 16 — Source Data Extended Data Fig. 1 [file 41586_2024_7087_MOESM16_ESM.xlsx]

## Sheet: Ext Data Fig. 1C
Fig. 1C
			% of tdTOM- cells
		day after nucleofection	#1		#2		#4		#5		#6		#7		#8		#9
		0	0	0	0	0	0	0	0	0	0	0	0	0	0	0	0	0
		3	30.58	38.16	23.4	29.69	61.51	60.79	2.61	1.55	10.8	9.06	33.46	33.9	21.74	28.35	27.63	22.46
		7	51.14	57.91	49.47	50.55	80.54	82.53	1.04	1.12	10.16	9.26	73.38	60.7	28.68	34.42	34.12	33.25
		15	26.63	34.45	35.35	38.19	66.86	67.94	1.86	0.78	6.69	7.21	49.82	40.65	30.31	23.06	29.16	28.44
		21	21.35	27.9	29.37	28.98	65.3	65.83	1.39	1.26	5.25	7.67	50.11	40.3	20.96	28.78	25.78	26.04

## Sheet: Ext Data Fig. 1D
Fig. 1D
			% of tdTOM- cells
		day after nucleofection	1R				2R				3R				4R				5R				6R				7R				8R				1L				2L				3L				4L
		0	0	0	0	0	0	0	0	0	0	0	0	0	0	0	0	0	0	0	0	0	0	0	0	0	0	0	0	0	0	0	0	0	0	0	0	0	0	0	0	0	0	0	0	0	0	0	0
		2	2.76	4.24	3.89	4.48	3.36	3.39	4.8	3.94	2.72	5.92	4.92	2.92	2.13	2.42	3.2	2.77	2.81	3.65	4.88	4.55	2.2	2.31	7.18	2.23	4.47	6.01	6.86	6.87	2.62	2.65	3.95	3.81	5.69	4.2	5.59	8.4	11.14	11.46	12.91	11.91	na	na	na	na	10.53	9.53	12.64
		4	7.42	10.11	9.12	8.52	5.8	6.67	7.43	9.13	9.65	13.89	9.69	11.23	6.41	6.84	6.14	7.97	12.39	14.61	9.67	14.5	3.86	4.84	4.73	5.61	14.9	16.01	11.82	20.38	5.15	6.86	5.82	5.61	4.78	2.91	4.84	4.19	27.84	29.53	30.92	32.18	13.34	21.71	15.14	21.15	32.45	34.29	33.35
		7	1.7	1.46	1.45	1.42	1.17	1.5	1.33	1.95	2.47	3.29	2.44	2.68	1.4	1.39	1.38	2.22	2.98	4.01	3.27	3.97	0.62	0.95	1.16	1.32	3.23	3.05	2.35	3.3	1.3	1.4	1.22	1.16	0.76	0.56	0.72	0.77	6.56	7.06	6.11	7.86	2.58	3.37	3.36	6.52	12.04	10.08	11.5
		12	2.16	2.76	3.8	2.24	3.08	3.06	1.97	1.79	2.09	3.3	6.14	3.37	2.02	3.68	3.15	4.62	1.77	2.37	1.71	2.92	3.37	3.52	2.08	2.28	2.35	2.21	na	2.26	1.73	1.41	1.17	2.03	1.24	1.5	0.96	1.16	3.09	2.9	4.22	3.04	2.51	3.95	3.97	3.04	4.46	3.07	4.19
		17	0.6	1.44	1.48	0.83	0.52	2.38	1.25	1.21	0.63	2.51	1.6	2.22	0.63	1.63	1.21	1.41	0.51	1.95	1.52	1.86	0.28	1.6	1.64	1.27	0.84	1.5	1.91	1.81	0.57	0.8	0.74	0.95	1.44	1.09	0.87	0.93	0.73	1.44	1.63	3.71	2.12	3.07	1.37	1.41	2.01	1.56	3.63
[truncated: 18 more columns]

## Sheet: Ext Data Fig. 1E
Fig. 1E
			% of tdTOM- cells
		day after nucleofection	#1				#2				#3				#4				#5				#6				#7				#8				#9				#10				#11				#12
		0	0	0	0	0	0	0	0	0	0	0	0	0	0	0	0	0	0	0	0	0	0	0	0	0	0	0	0	0	0	0	0	0	0	0	0	0	0	0	0	0	0	0	0	0	0	0	0
		2	2.08	1.83	2.89	2.28	1.04	1.38	3.3	3.25	6.12	5.69	8.25	5.71	4.1	5.15	4.79	5.68	5.91	6.1	7.71	6.83	10.33	12.18	12.71	10.47	8.01	6.13	7.96	7.61	27.53	25.93	14.04	15.46	1.5	1.6	1.46	0.72	2.79	2.71	4.94	3.09	8.07	7.76	10.95	9.65	7.78	5.96	7.91
		5	12.19	10.29	9.46	8.83	5.16	7.9	8.75	8.25	72.44	79.25	77.08	76.5	33.42	43.78	42.37	41.08	45.18	50.23	57.26	50.4	87.63	92.16	91.82	90.02	65.33	57.45	59.42	59.77	60.82	45.1	81.5	79.4	21.98	19.64	23.87	20.65	35.95	39.62	42.14	35.77	40.23	38.82	24.7	20.19	39.5	39.27	35.04
		8	1.73	2.49	2.74	1.6	1.84	2.08	2.2	2.29	12.98	15.42	14.7	14.14	3.72	6.16	6.54	6.44	18.31	8.24	11.39	10.13	25.76	24.64	35.16	29.48	13.59	9.3	11.1	10.94	12.84	10.09	17.69	18.15	3.25	2.26	3.82	3.65	5.74	5.35	5.9	5.02	5.43	3.86	4.35	3.15	5.87	4.95	5.68
		11	1.07	1.01	1.01	0.84	0.83	1.02	1.08	1.01	2	2.99	2.67	2.86	1.46	2.19	2.14	1.7	1.69	1.93	2.74	2.11	5.67	5.15	7.78	5.19	2.98	2.31	2.89	2.26	3.19	2.13	4.01	3.77	0.91	1.03	1.04	1.03	1.43	1.59	1.35	1.71	1.13	1.97	1.12	1.18	1.36	1.55	1.34
		16	1.54	1.3	2.17	1.39	1.37	2.52	2.12	2.06	0.94	2.12	2.49	3.61	1.33	1.93	2.23	2.77	1.16	1.61	2.19	2.39	2.16	1.98	2.95	2.88	1.3	1.45	1.76	1.93	1.45	1.64	1.9	2.45	1.37	1.38	1.39	1.3	1.77	1.97	1.36	1.62	1.29	1.57	1.84	1.77	1.38	2.2	1.46
		22	1.31	1.38	2.12	2.23	1.31	1.7	1.74	1.53	0.96	1.62	1.82	3.89	1.44	1.82	2.18	1.97	1.07	2.11	2.13	2.15	1.29	1.47	2.5	1.38	1.42	1.35	1.78	1.87	1.84	1.6	1.57	2.71	1.49	1.83	2.09	1.96	1.65	1.55	1.76	1.71	1.43	1.66	1.59	1.17	1.51	1.48	1.8
[truncated: 17 more columns]

## Sheet: Ext Data Fig. 1F
Fig. 1F
		TALE 2L-K		TALEn-3A
				2			4			6
		TALEn-3L	2	1.16	1.06	0.91	0.6	2.07	1.33	0.67	1.58	0.92		% of tdTomato- cell
			4	3.7	6.11	4.69	4.22	5.16	3.9	6.75	4.43	7.29
			6	7.16	8.71	7.7	23.6	20.95	21.05	6.82	8.78	8.12
		TALE 4L-K		TALEn-3A
				2			4			6
		TALEn-3L	2	1.39	1.11	0.67	1.08	1.34	1.22	1.27	1.7	2.12
			4	2.37	2.49	1.91	2.09	1.89	1.28	2.12	2.22	2.11
			6	13.2	12.1	11.54	14.26	12.22	14.04	9.77	9.15	7.56
		TALE 6L-K		TALEn-3A
				2			4			6
		TALEn-3L	2	0.83	0.65	0.69	1.03	1.44	1.42	0.65	1.21	2.69
			4	3.22	3.27	4.39	3.31	2.22	2.03	5.05	3.92	5.25
			6	5.79	5.23	5.79	6.3	10.75	11.49	5.19	5.63	5.81
		ZFP 3-K		ZFPn-3A
				3		6		8
		ZFPn-3L	2	21.36	39.19	54.52	56.17	57.78	55.28		% of tdTomato- cell
			6	76.78	80.31	28.62	29.21	53.2	52.24
			8	70.73	70.42	42.24	42.89	57.64	55.32
		ZFP 6-K		ZFPn-3A
				3		6		8
		ZFPn-3L	2	39.73	44.42	63.81	53.16	61.48	61.44
			6	82.35	79.19	35.86	39.56	67.71	69.34
			8	73.52	76.76	37.21	49.25	60.38	52.37
		ZFP 8-K		ZFPn-3A
				3		6		8
		ZFPn-3L	2	60.07	61.28	71.2	76.91	67.07	64
			6	85.95	86.7	22.28	27.9	47.8	52.22
			8	81.24	79.3	48.34	51.66	63.73	61.56

## Sheet: Ext Data Fig. 1G
Fig. 1G
		% tdTomato - cells
	day after nucleofection	dCas9-ETRs			TALE-ETRs			ZFP-ETRs			Cas9
	0	0	0	0	0	0	0	0	0	0	0	0	0
	4	5.78	8.48	5.82	22.13	17.74	15.18	12.87	14.37	19.17	17.59	15.78	22.41
	7	90.27	92.79	88.97	86.14	85.18	83.63	99.49	99.43	99.64	87.38	90.28	88.3
	11	69.89	75.65	67.03	56.36	62.62	59.75	97.79	98.03	98.53	86.83	86.32	85.08
	20	66.59	69.12	59.2	48.59	50.04	49.76	96.73	97.18	98.12	80.26	82.07	81.71
	29	66.96	66.44	58.93	46.26	49.87	48.85	96.22	97.25	97.32	78.54	79.86	79.29
