# Supplementary material for: Durable and efficient gene silencing in vivo by hit-and-run epigenome editing
Source: Nature. 2024 Feb 28;627(8003):416–23. doi: 10.1038/s41586-024-07087-8 (PMC10937395; doi:10.1038/s41586-024-07087-8)
Supplement: Supplementary file 17 — Source Data Extended Data Fig. 2 [file 41586_2024_7087_MOESM17_ESM.xlsx]

## Sheet: Ext Data Fig. 2B
Fig 2B
Data from RNA-seq analysis has been submitted on GEO (GSE226209)

## Sheet: Ext Data Fig. 2C
Fig 2C
		Log2FC	-Log10FDR
	Usp1	0.278261	0.589296
	Dock7	-0.25664	0.946655
	Atg4c	0.0109085	0.00718168
	Alg6	0.651178	2.46295
	Itgb3bp	0.372649	0.571327
	Efcab7	0.171813	0.146133
	Pgm1	-0.690957	2.10696
	Cachd1	-0.134541	0.24044
	Jak1	-0.276189	1.27991
	Ak4	-0.186368	0.452013
	Leprot	0.0165377	0.0112084
	Pde4b	0.105778	0.111516
	Sgip1	-0.24838	0.252623
	Mier1	0.222763	0.185734
	Slc35d1	-0.35137	1.18882
	Oma1	-0.195088	0.219067
	Gm12715	-0.408941	1.24468
	Prkaa2	0.365684	0.650583
	Plpp3	-0.425382	1.23436
	Usp24	-0.346987	1.72111
	Pcsk9	-4.86753	73.3061
	Dhcr24	-0.595583	2.46635
	Pars2	-0.127521	0.140514
	Ttc4	0.211961	0.376132
	Acot11	-0.452038	0.900089
	Ssbp3	-0.718121	1.97537
	Mrpl37	0.150478	0.212948
	Cyb5rl	-0.376276	0.46971
	Tceanc2	0.355396	1.03983
	Tmem59	0.351719	0.959748
	Lrrc42	0.372758	1.04635
	Hspb11	0.0469267	0.027463
	Yipf1	-0.0849662	0.0712532
	Ndc1	-0.0534424	0.0459907
	Lrp8	-0.401836	1.57573
	Magoh	0.176937	0.157447
	Czib	0.288932	0.515382
	Cpt2	-0.347068	1.16503
	Podn	-0.175588	0.0758622
	Scp2	0.137942	0.188926
	Echdc2	0.505094	1.14883

## Sheet: Ext Data Fig. 2D
Fig 2D
		Pearson's r
		R1 mock	R2 mock	R3 mock	R1 Cas9	R2 Cas9	R3 Cas9	R1 Unt ZFP-ETRs	R2 Unt ZFP-ETRs	R3 Unt ZFP-ETRs	R1 ZFP-ETRs	R2 ZFP-ETRs	R3 ZFP-ETRs
	R1 mock	1	0.87825	0.877456	0.889923	0.887051	0.884557	0.899771	0.890387	0.893568	0.888254	0.877276	0.878312
	R2 mock	0.87825	1	0.871986	0.884326	0.881479	0.878907	0.894035	0.884701	0.88803	0.8828	0.871878	0.872721
	R3 mock	0.877456	0.871986	1	0.883601	0.880519	0.878269	0.893461	0.884063	0.887178	0.882055	0.871145	0.872196
	R1 Cas9	0.889923	0.884326	0.883601	1	0.893153	0.890823	0.906216	0.897018	0.900175	0.894842	0.883812	0.884604
	R2 Cas9	0.887051	0.881479	0.880519	0.893153	1	0.887731	0.903039	0.89347	0.896773	0.891507	0.880395	0.881217
	R3 Cas9	0.884557	0.878907	0.878269	0.890823	0.887731	1	0.900607	0.891298	0.894505	0.889256	0.878406	0.879191
	R1 Unt ZFP-ETRs	0.899771	0.894035	0.893461	0.906216	0.903039	0.900607	1	0.907593	0.910739	0.905265	0.894497	0.895179
	R2 Unt ZFP-ETRs	0.890387	0.884701	0.884063	0.897018	0.89347	0.891298	0.907593	1	0.901763	0.896252	0.885398	0.886009
	R3 Unt ZFP-ETRs	0.893568	0.88803	0.887178	0.900175	0.896773	0.894505	0.910739	0.901763	1	0.899377	0.888546	0.889068
	R1 ZFP-ETRs	0.888254	0.8828	0.882055	0.894842	0.891507	0.889256	0.905265	0.896252	0.899377	1	0.887377	0.887584
	R2 ZFP-ETRs	0.877276	0.871878	0.871145	0.883812	0.880395	0.878406	0.894497	0.885398	0.888546	0.887377	1	0.877258
	R3 ZFP-ETRs	0.878312	0.872721	0.872196	0.884604	0.881217	0.879191	0.895179	0.886009	0.889068	0.887584	0.877258	1

## Sheet: Ext Data Fig. 2E
Fig 2E
Data from RNA-seq analysis has been submitted on GEO (GSE226209)

## Sheet: Ext Data Fig. 2F
Fig 2F
		% of CpG methylation
		dCas9-ETRs	Mock
		73.4901	73.532
		74.0203	73.1041
		73.2352	73.1373

## Sheet: Ext Data Fig. 2G
Fig. 2G
		% of CpG methylation
	CpG coordinates (Chr4)	dCas-ETRs
	106414217	100
	106414218	96.6667
	106414459	100
	106414460	95.5556
	106414730	100
	106414731	100
	106414744	100
	106414745	95.2381
	106414780	100
	106414781	100
	106414885	100
	106415040	100
	106415041	100
	106415055	100
	106415140	100
	106415141	100
	106415159	64.134
	106415160	72.2222
	106415211	100
	106415212	96.6667
	106415243	100
	106415244	95.2381
	106415300	100
	106415301	100
	106415517	45.5556
	106415518	65.6667
	106415719	100
	106415720	100
	106415886	100
	106415887	100
	106415930	100
	106415931	100
	106416068	100
	106416069	100
	106416108	73.8095
	106416109	90.4762
	106416248	83.3333
	106416579	100
	106416589	100
	106416617	100
	106416618	100
	106416682	100
	106416683	100
	106417224	100
	106417225	100
	106417322	91.6667
	106417323	100
	106417386	100
	106417387	100
	106417600	88.8889
	106417601	90.4274
	106417652	100
	106417702	82.5758
	106417703	78.7879
	106417760	93.3333
	106417761	100
	106417836	100
	106417837	100
	106417840	100
	106417841	100
	106418016	100
	106418017	100
	106418074	88.8889
	106418075	100
	106418154	100
	106418155	100
	106418172	100
	106418173	100
	106418226	100
	106418227	100
	106418231	100
	106418232	100
	106418557	96.9697
	106418558	96.2963
	106418930	93.3333
	106418931	100
	106419112	100
	106419113	100
	106419156	100
	106419157	100
	106419294	93.3333
	106419295	72.1429
	106419419	93.3333
	106419420	93.7681
	106419579	100
	106419580	97.619
	106419779	100
	106419780	100
	106419935	97.619
	106419936	87.5
	106419941	100
	106419942	100
	106419969	100
	106419970	100
	106419978	100
	106419979	96.9697
	106420017	100
	106420018	100
	106420126	100
	106420127	94.8718
	106420217	100
	106420218	94.4444
	106420248	100
	106420249	94.8718
	106420305	100
	106420306	96.0784
	106420331	83.3333
	106420332	95.5556
	106420350	100
	106420351	95.5556
	106420767	100
	106420768	100
	106420989	100
	106420990	100
	106421004	100
	106421005	100
	106421037	100
	106421038	100
	106421106	100
	106421107	100
	106421297	100
	106421298	93.3333
	106421329	96.6667
	106421355	96.6667
	106421393	97.619
	106422251	91.6667
	106422252	95.2381
	106422276	100
	106422277	100
	106422536	100
	106422537	93.3333
	106422561	95.5556
	106422562	71.6667
	106422622	100
	106422623	100
	106422624	100
	106422625	100
	106422952	89.4118
	106422953	92.5714
	106423009	86.9048
	106423010	100
	106423183	94.8718
	106423184	100
	106423234	100
	106423235	100
	106423338	100
	106423339	100
	106423405	91.6667
	106423406	100
	106423463	100
	106423464	100
	106423487	86.6667
	106423488	95.5556
	106423536	100
	106423537	100
	106423595	100
	106423596	100
	106423764	100
	106423765	95.5556
	106424192	100
	106424193	100
	106424255	100
	106424256	100
	106424370	93.6975
	106424371	100
	106424487	97.4359
	106424488	89.3162
	106424748	100
	106424749	97.9167
	106425016	78.4188
	106425017	93.1174
	106425052	100
	106425053	98.0392
	106425201	100
	106425202	100
	106425222	100
	106425223	100
	106425232	100
	106425233	100
	106425243	100
	106425244	100
	106425325	100
	106425326	97.9167
	106425342	100
	106425343	93.3333
	106425401	93.3333
	106425402	100
	106425479	86.6667
	106425480	100
	106425604	100
	106425605	100
	106425774	100
	106425775	100
	106425810	100
	106425880	100
	106426002	100
	106426398	100
	106426399	100
	106426449	94.4444
	106426450	87.1895
	106426501	100
	106426502	95.5556
	106426526	96.6667
	106426527	86.6667
	106426580	100
	106426581	89.1026
	106427213	66.9118
	106427214	69.4017
	106427298	100
	106427299	100
	106427319	100
	106427320	96.0784
	106427321	100
	106427322	89.4118
	106427395	94.4444
	106427396	96.2963
	106427495	100
	106427496	100
	106427501	100
	106427502	100
	106427538	96.9697
	106427539	100
	106427779	100
	106427780	100
	106427825	100
	106427826	100
	106427839	100
	106427840	100
	106428161	93.3333
	106428162	100
	106428329	100
	106428330	100
	106428406	100
	106428407	100
	106428635	100
	106428636	100
	106428692	100
	106428693	100
	106428746	100
	106428747	100
	106428797	100
	106428798	98.0392
	106428823	100
	106428824	97.9167
	106429010	96.2963
	106429011	100
	106429025	100
	106429026	100
	106429119	100
	106429120	100
	106429183	100
	106429184	90.4762
	106429224	100
	106429225	100
	106429288	100
	106429289	96.6667
	106429355	100
	106429356	100
	106429397	100
	106429448	100
	106429449	100
	106429788	100
	106429789	100
	106429959	100
	106429960	93.3333
	106430395	100
	106430396	100
	106430405	100
	106430406	100
	106430496	94.8718
	106430497	100
	106430552	100
	106430553	100
	106430554	100
	106430555	100
	106430731	88.0952
	106430732	100
	106430769	100
	106430770	100
	106430863	97.9167
	106430864	91.6667
	106430935	92.911
	106430936	100
	106431089	100
	106431090	100
	106431369	100
	106431370	100
	106431372	100
	106431373	100
	106431453	94.4444
	106431454	97.9167
	106431649	100
	106431650	100
	106431720	100
	106431721	100
	106431788	100
	106431789	100
	106431807	100
	106431808	96.6667
	106431922	100
	106431923	95.5556
	106431944	100
	106431945	100
	106431986	100
	106432024	100
	106432025	100
	106432166	100
	106432167	100
	106432187	100
	106432188	100
	106432309	94.4444
	106432310	91.6667
	106432385	100
	106432386	100
	106432442	100
	106432443	100
	106432448	100
	106432449	100
	106432485	100
	106432486	100
	106433590	90.4762
	106433591	100
	106433908	100
	106433909	100
	106433966	94.1176
	106433967	93.9951
	106433989	96.2963
	106433990	95.5556
	106434296	100
	106434297	100
	106434464	84.6154
	106434465	85.2137
	106434637	100
	106434638	100
	106434731	95.2381
	106434732	100
	106435101	86.6667
	106435102	95.2381
	106435316	98.2456
	106435317	100
	106435406	97.9167
	106435407	92.7885
	106435711	100
	106435712	96.0784
	106435724	100
	106435725	100
	106435897	100
	106435898	100
	106435943	100
	106435944	96.0784
	106435955	100
	106435956	100
	106436093	100
	106436094	100
	106436158	96.2963
	106436159	97.9167
	106436195	100
	106436196	100
	106436402	100
	106436403	96.0784
	106436759	50.4762
	106436760	58.3333
	106436810	32.5
	106436811	34.4444
	106436834	83.8095
	106436835	100
	106436841	100
	106436842	100
	106436876	100
	106436877	100
	106436975	88.9744
	106436976	82.9167
	106436987	100
	106436988	93.4722
	106436994	96.6667
	106436995	100
	106437027	100
	106437028	100
	106437163	100
	106437164	91.8803
	106437392	100
	106437393	100
	106437395	100
	106437396	100
	106437403	100
	106437404	100
	106437476	100
	106437477	96.0784
	106437506	100
	106437507	100
	106437899	100
	106437900	100
	106437968	100
	106437969	100
	106437971	100
	106437972	100
	106437998	75.4274
	106437999	80.2288
	106438031	90.4762
	106438032	94.4444
	106438113	96.0784
	106438114	100
	106438139	94.8718
	106438140	100
	106438358	54.1919
	106438359	42.1212
	106438470	97.619
	106438471	100
	106438493	88.3929
	106438494	86.6667
	106438517	100
	106438518	100
	106438594	83.3333
	106438595	70.5128
	106438655	96.9697
	106438656	100
	106438781	100
	106438782	94.8718
	106438945	100
	106438946	100
	106438947	97.4359
	106438948	100
	106439031	91.6667
	106439032	95.5556
	106439113	85
	106439114	100
	106439495	95.5556
	106439496	89.7698
	106439908	71.1111
	106439909	87.7778
	106440144	100
	106440145	100
	106440207	100
	106440208	88.8889
	106440350	91.6667
	106440351	84.1492
	106440487	100
	106440488	96.6667
	106440497	100
	106440498	93.3333
	106440551	73.1556
	106440552	87.1795
	106440605	96.0784
	106440606	100
	106440608	100
	106440609	95.5556
	106440615	100
	106440616	100
	106440622	100
	106440623	100
	106440656	95.5556
	106440657	100
	106440659	100
	106440660	100
	106440671	94.1176
	106440672	94.8718
	106440717	96.2963
	106440718	100
	106440963	100
	106440964	100
	106440990	75.9091
	106440991	74.7436
	106441079	100
	106441080	91.6667
	106441109	94.8718
	106441110	91.6667
	106441137	83.3333
	106441138	88.6364
	106441441	97.4359
	106441442	100
	106441459	93.3333
	106441460	93.3333
	106441528	94.8718
	106441529	95.5556
	106441674	100
	106441675	100
	106441726	100
	106441727	100
	106441780	93.3333
	106441781	100
	106441837	93.3333
	106441838	100
	106441868	100
	106441869	100
	106442194	100
	106442195	93.0481
	106442334	100
	106442335	100
	106442517	100
	106442518	92.3077
	106442604	100
	106442605	100
	106442677	100
	106442678	100
	106442751	100
	106442752	94.5833
	106443101	100
	106443102	100
	106443196	87.5
	106443197	44.6429
	106443259	100
	106443260	100
	106443474	100
	106443543	100
	106443592	100
	106443593	100
	106443633	90.4762
	106443634	100
	106443715	100
	106443716	93.3333
	106444025	100
	106444026	96.2963
	106444089	93.3333
	106444090	96.0784
	106444113	100
	106444114	100
	106444191	100
	106444192	100
	106444210	91.6667
	106444211	90.4762
	106444359	83.3333
	106444360	90.4762
	106444370	100
	106444371	97.619
	106444419	83.3333
	106444420	72.9638
	106444434	100
	106444435	100
	106444649	96.9697
	106444650	96.6667
	106444761	100
	106444762	94.4444
	106444775	100
	106444776	93.3333
	106444792	100
	106444793	91.6667
	106444806	100
	106444807	100
	106444819	100
	106444820	100
	106444928	100
	106444929	91.6667
	106444972	90.9502
	106444991	100
	106444992	100
	106445027	88.8889
	106445028	81.9048
	106445090	89.4118
	106445091	87.6128
	106445176	100
	106445177	93.3333
	106445285	90.303
	106445286	88.1746
	106445364	93.3333
	106445365	100
	106445370	93.3333
	106445371	100
	106445571	100
	106445572	100
	106445606	96.0784
	106445607	87.1212
	106445647	78.9744
	106445648	79.3333
	106445668	100
	106445669	100
	106445703	100
	106445704	100
	106446091	100
	106446092	100
	106446118	100
	106446119	100
	106446158	94.8718
	106446159	97.619
	106446398	100
	106446399	100
	106446420	100
	106446421	100
	106446455	86.6667
	106446456	91.6667
	106446485	90.4762
	106446486	96.9697
	106446499	100
	106446500	100
	106446503	100
	106446504	100
	106446544	100
	106446545	100
	106446685	85
	106446686	70.9091
	106446705	100
	106446706	100
	106446707	100
	106446708	100
	106446710	100
	106446711	100
	106446814	100
	106446815	100
	106446835	88.8889
	106446836	87.8632
	106447123	79.8391
	106447124	94.8718
	106447146	100
	106447147	100
	106447149	100
	106447150	100
	106447156	100
	106447157	100
	106447206	100
	106447207	91.6667
	106447227	100
	106447228	87.5
	106447238	93.3333
	106447239	90
	106447247	100
	106447248	91.6667
	106447256	95.2381
	106447257	93.3333
	106447276	91.8519
	106447277	93.3333
	106447326	89.6296
	106447327	94.4444
	106447594	100
	106447595	100
	106447626	100
	106447627	100
	106447633	91.6667
	106447634	100
	106447656	93.3333
	106447657	100
	106447668	100
	106447669	100
	106447705	100
	106447706	100
	106447751	94.4444
	106447752	100
	106447848	91.6667
	106447849	100
	106447958	100
	106447959	100
	106448035	100
	106448139	94.8718
	106448168	100
	106448169	83.3333
	106448174	100
	106448175	100
	106448192	100
	106448193	100
	106448270	100
	106448271	91.6667
	106448459	100
	106448460	100
	106448768	100
	106448769	94.4444
	106448778	100
	106448779	94.8718
	106448860	92.963
	106448861	100
	106448866	90.9091
	106448867	93.3333
	106448927	100
	106448928	95.2381
	106448932	100
	106448933	100
	106448947	95.5556
	106448948	100
	106448970	96.6667
	106448971	100
	106449023	100
	106449024	93.3333
	106449031	100
	106449032	100
	106449082	100
	106449083	95.2381
	106449258	94.8718
	106449259	93.3333
	106449286	100
	106449287	100
	106449339	100
	106449340	100
	106449404	96.6667
	106449405	83.3333
	106449424	100
	106449425	100
	106449451	100
	106449452	100
	106449465	100
	106449466	90.4762
	106449559	90.4762
	106449560	93.3333
	106449642	86.6667
	106449643	100
	106449669	100
	106449670	100
	106449716	100
	106449717	96.6667
	106449986	86.2745
	106449987	100
	106450012	100
	106450013	97.4359
	106450072	100
	106450073	96.6667
	106450075	100
	106450076	96.6667
	106450080	100
	106450081	93.3333
	106450121	98.0392
	106450122	88.8889
	106450131	100
	106450132	93.3333
	106450141	100
	106450142	96.9697
	106450152	100
	106450153	97.9167
	106450165	100
	106450166	97.9167
	106450186	88.2456
	106450187	97.9167
	106450196	93.3333
	106450197	98.0392
	106450221	100
	106450222	100
	106450318	100
	106450319	92.8571
	106450343	97.9167
	106450344	92.4908
	106450472	100
	106450473	100
	106450494	100
	106450495	100
	106450510	100
	106450511	96.2963
	106450741	97.619
	106450742	100
	106450801	100
	106450802	100
	106450899	94.4444
	106450900	96.9697
	106450997	100
	106450998	95.5556
	106451003	100
	106451004	100
	106451007	91.6667
	106451008	100
	106451057	78.6706
	106451058	73.082
	106451146	100
	106451147	97.4359
	106451160	100
	106451161	94.4444
	106451242	100
	106451243	100
	106451270	44.2424
	106451420	100
	106451421	94.4444
	106451521	100
	106451522	100
	106451903	31.1111
	106451986	82.1429
	106451987	100
	106452165	92.3077
	106452166	78.3333
	106452412	100
	106452413	100
	106452479	96.2963
	106452480	69.4444
	106452619	91.6667
	106452620	86.1111
	106452643	97.9167
	106452644	100
	106452649	100
	106452650	100
	106452662	100
	106452663	100
	106452668	100
	106452669	100
	106452821	100
	106452822	100
	106452851	100
	106452852	100
	106452899	45.8333
	106452900	56.9444
	106452988	86.5546
	106452989	100
	106453018	96.6667
	106453019	97.1014
	106453194	100
	106453195	96.0784
	106453237	100
	106453238	98.0392
	106453248	100
	106453249	100
	106453324	25.5828
	106453325	25.5556
	106453453	94.4444
	106453454	93.9951
	106453671	63.8889
	106453672	37.1795
	106453719	65.5556
	106453720	61.7521
	106453739	100
	106453740	100
	106453788	100
	106453789	100
	106454056	32.187
	106454114	85.2381
	106454148	100
	106454149	100
	106454237	100
	106454238	78.8889
	106454272	100
	106454273	94.8718
	106454314	100
	106454315	100
	106454318	100
	106454319	100
	106454345	100
	106454346	94.8718
	106454364	86.5385
	106454381	100
	106454390	100
	106454391	96.6667
	106454526	100
	106454527	86.6667
	106454543	100
	106454544	100
	106454548	100
	106454549	100
	106454560	100
	106454561	100
	106454589	91.6667
	106454590	94.8718
	106454732	100
	106454733	100
	106454741	95.2381
	106454742	100
	106454827	58.0556
	106454828	49.9133
	106455132	59.6405
	106455133	96.0784
	106455489	100
	106455490	100
	106455507	100
	106455508	93.7322
	106455604	94.4444
	106455605	88.3861
	106455741	92.7451
	106455742	76.0684
	106455778	80.7792
	106455779	100
	106455877	100
	106455878	91.6667
	106455880	100
	106455881	91.6667
	106455987	41.1111
	106455988	58.8235
	106456215	92.3077
	106456216	89.7436
	106456235	89.2857
	106456236	81.7016
	106456329	73.1522
	106456330	64.214
	106456431	84.4444
	106456432	96.0784
	106456484	100
	106456485	97.1014
	106456569	97.9167
	106456570	93.4722
	106456693	91.6667
	106456694	100
	106456699	86.1111
	106456700	100
	106456817	96.9697
	106456818	91.6667
	106456873	90.4762
	106456874	100
	106456909	82.1429
	106456910	100
	106456937	91.6667
	106456938	92.0635
	106457158	100
	106457159	100
	106457166	100
	106457167	100
	106457199	100
	106457200	100
	106457299	100
	106457300	100
	106457502	100
	106457503	98.2456
	106457629	92.3077
	106457630	86.6107
	106457703	87.963
	106457704	86.2745
	106457825	94.4444
	106457826	88.8889
	106457833	100
	106457834	95.2381
	106457913	100
	106457914	94.4444
	106457975	87.7778
	106457976	100
	106457986	100
	106457987	100
	106458091	100
	106458092	100
	106458129	100
	106458130	100
	106458190	91.7367
	106458191	74.951
	106458504	42.9365
	106458505	48.3796
	106458595	90.1961
	106458596	82.5146
	106458730	90.9091
	106458731	97.4359
	106458750	86.6667
	106458751	97.619
	106458775	90.4762
	106458776	100
	106458817	88.2051
	106458818	90.4762
	106458922	100
	106458923	95.5556
	106458925	100
	106458926	100
	106458934	100
	106458935	95.2381
	106458946	100
	106458947	93.3333
	106459060	100
	106459061	94.4444
	106459099	100
	106459100	100
	106459350	71.3675
	106459351	62.381
	106459654	68.6966
	106459655	92.1569
	106460369	70.4762
	106460370	70.9091
	106460494	100
	106460495	100
	106460505	96.6667
	106460506	100
	106460563	63.8889
	106460564	94.4444
	106460642	100
	106460681	89.7436
	106460682	86.8056
	106460731	91.5385
	106460732	80
	106460786	70.3704
	106460787	66.3866
	106460899	91.2077
	106461204	61.8873
	106461205	74.4048
	106461246	40.4107
	106461247	26.6667
	106461321	69.3277
	106461322	58.8095
	106461341	50.5556
	106461342	66.8651
	106461377	73.1481
	106461378	75
	106461403	90.9502
	106461404	87.5
	106461533	55.3922
	106461534	55.7895
	106461608	72.6137
	106461609	57.4405
	106461618	68.3333
	106461619	62.0238
	106461664	25.4497
	106461665	39.4481
	106461733	74.5299
	106461734	82.7451
	106461735	75.7509
	106461736	86.0784
	106461755	43.7729
	106461756	60
	106461828	55.7143
	106461829	79.798
	106461884	54.1667
	106461885	41.1111
	106461896	30.1282
	106461897	40.4973
	106462015	12.8205
	106462016	16.5266
	106462126	20.8874
	106462127	30.5556
	106462169	56.1111
	106462170	63.2601
	106462186	52.7778
	106462187	26.1111
	106462202	33.8889
	106462203	33.3333
	106462233	27.6923
	106462234	10
	106462237	28.6147
	106462238	20.8333
	106462290	9.04762
	106462291	12.7778
	106462329	43.3333
	106462330	36.63
	106462338	40.1282
	106462339	46.0317
	106462416	34.5238
	106462417	33.3333
	106462649	55.1709
	106462650	35.8333
	106462652	44.9145
	106462653	25
	106462813	81.4103
	106462814	63.8889
	106462868	47.7778
	106462869	26.5568
	106462895	73.3333
	106462896	71.1111
	106463020	73.8095
	106463021	62.6496
	106463103	80
	106463104	51.8182
	106463147	88.8889
	106463148	60.7937
	106463226	45.8333
	106463227	60
	106463269	58.8889
	106463270	44.0476
	106463326	77.451
	106463333	36.7677
	106463334	39.418
	106463419	62.1154
	106463420	59.281
	106463435	66.2821
	106463436	67.4866
	106463444	67.0513
	106463445	40.6061
	106463472	67.3856
	106463473	50.4545
	106463479	78.3333
	106463480	68.0653
	106463505	84.4444
	106463506	67.4825
	106463521	57.7778
	106463522	82.4359
	106463579	90.4762
	106463580	89.2857
	106463586	70.7407
	106463587	72.2923
	106463619	9.69697
	106463620	46.6667
	106463644	22.0513
	106463645	37.7315
	106463673	48.5043
	106463674	68.4473
	106463676	49.5299
	106463677	70.2862
	106463705	72.5758
	106463706	71.4646
	106463708	100
	106463709	100
	106463718	100
	106463719	100
	106463733	100
	106463734	96.9697
	106463764	53.4921
	106463765	70.3963
	106463772	78.5714
	106463773	78.2051
	106463802	47.5
	106463803	33.9668
	106463817	15
	106463818	13.3333
	106463820	25
	106463821	5.88235
	106463854	85
	106463855	61.1111
	106463857	100
	106463858	70.0855
	106463866	76.3889
	106463867	76.6667
	106463875	100
	106463876	91.5385
	106463882	100
	106463883	88.3333
	106463890	100
	106463891	83.5082
	106463911	100
	106463912	86.2859
	106463916	100
	106463917	89.2774
	106463928	61.9048
	106463929	54.4017
	106463930	44.4444
	106463931	43.1699
	106463932	68.0556
	106463933	54.6732
	106463938	17.8571
	106463939	28.8034
	106463953	0
	106463954	7.69231
	106463964	6.66667
	106463965	3.0303
	106463979	25.9615
	106463980	12.7778
	106463987	20.8333
	106463988	17.4747
	106463992	0
	106463993	7.47475
	106464054	26.9841
	106464055	25
	106464065	63.1746
	106464075	26.1111
	106464077	29.2857
	106464083	49.6032
	106464120	32.423
	106464121	24.4444
	106464131	17.7778
	106464132	11.3636
	106464141	23.3333
	106464142	17.6768
	106464149	8.33333
	106464150	16.7832
	106464159	15.2525
	106464160	24.9417
	106464187	8.11966
	106464188	4.44444
	106464194	39.7436
	106464195	47.6923
	106464215	94.8718
	106464216	91.6667
	106464221	100
	106464222	88.6364
	106464237	97.9167
	106464238	96.9697
	106464247	97.619
	106464248	97.4359
	106464292	50.3968
	106464293	27.0588
	106464343	55.439
	106464344	36.2963
	106464362	78.5714
	106464363	66.244
	106464391	87.7778
	106464392	86.1284
	106464483	44.4444
	106464484	29.4872
	106464493	14.2857
	106464494	40
	106464501	38.0952
	106464502	76.6667
	106464509	87.5
	106464510	86.9048
	106464652	62.6984
	106464717	46.4744
	106464924	69.0476
	106464925	90.4762
	106465073	53.3333
	106465074	47.619
	106465107	75
	106465108	85.7143
	106465132	50
	106465133	58.8889
	106465184	100
	106465222	100
	106465223	95.2381
	106465569	66.6667
	106465583	100
	106465669	83.3333
	106466095	100
	106466302	88.8889
	106466303	88.6364
	106466382	100
	106466383	100
	106466461	60.4167
	106466462	65
	106466739	100
	106466740	91.8803
	106466749	100
	106466750	96.2963
	106466814	55.5128
	106466815	61.6667
	106466860	91.8803
	106466861	90.4762
	106467123	100
	106467124	96.0784
	106467232	100
	106467233	100
	106467351	100
	106467352	100
	106467410	94.4444
	106467411	100
	106467468	83.3333
	106467469	86.1905
	106467545	41.6667
	106467546	54.902
	106467612	100
	106467613	100
	106467663	100
	106467664	97.4359
	106467688	58.8889
	106467689	77.9762
	106467753	100
	106467754	91.6667
	106467769	100
	106467770	100
	106467796	91.6667
	106467797	100
	106467832	100
	106467833	95.5556
	106467920	56.2745
	106467921	88.3333
	106467970	95.5556
	106467971	97.619
	106467997	100
	106467998	100
	106468032	83.3333
	106468033	58.3333
	106468411	100
	106468412	100
	106468595	96.0784
	106468596	90
	106468607	100
	106468608	96.6667
	106468618	100
	106468619	96.6667
	106468803	100
	106468804	100
	106469096	89.6825
	106469097	94.4444
	106469116	70.8333
	106469117	69.1667
	106469159	78.8889
	106469160	81.5385
	106469673	95.5556
	106469729	66.2698
	106469730	67.1429
	106469772	100
	106469773	100
	106469785	89.4118
	106469786	78.3333
	106469847	78.9744
	106470078	100
	106470079	93.3333
	106470368	73.0556
	106470369	90.7692
	106470393	92.8571
	106470394	71.5385
	106470413	97.619
	106470414	100
	106470432	100
	106470433	100
	106470436	94.4444
	106470437	83.3333
	106470458	92.1569
	106470459	100
	106470559	93.3333
	106470560	100
	106470573	100
	106470574	100
	106470576	100
	106470577	100
	106470634	100
	106470635	100
	106470678	88.2353
	106470679	74.0741
	106470702	100
	106470703	97.4359
	106470730	84.6154
	106470731	89.7619
	106470810	96.0784
	106470811	100
	106470907	98.3333
	106470908	94.8718
	106470927	100
	106470928	100
	106470944	98.3333
	106470945	95.5556
	106470949	98.3333
	106470950	100
	106471000	77.3871
	106471001	81.9088
	106471240	67.2906
	106471241	69.0476
	106471503	100
	106471504	100
	106471944	19.4444
	106471945	28.8889
	106472052	93.3333
	106472053	100
	106472184	8.33333
	106472498	0
	106472499	0
	106472629	31.9444
	106472630	21.1111
	106472659	42.3443
	106472660	26.6993
	106472842	74.2424
	106472843	77.4074
	106472875	100
	106473104	83.3333
	106473105	95
	106473130	90.7937
	106473131	72.0938
	106473205	78.9744
	106473206	88.3333
	106473270	100
	106473271	100
	106473403	83.3333
	106473404	95.2381
	106473448	100
	106473533	98.2456
	106473534	97.619
	106473886	4.44444
	106473887	0
	106474055	8.33333
	106474056	8.33333
	106474059	0
	106474060	0
	106474074	0
	106474075	0
	106474104	0
	106474105	10
	106474151	100
	106474152	100
	106474168	100
	106474169	100
	106474190	100
	106474191	91.6667
	106474266	8.33333
	106474267	0
	106474351	53.8889
	106474352	52.2222
	106474428	10.3175
	106474429	3.0303
	106474490	0
	106474491	0
	106474517	0
	106474518	0
	106474532	0
	106474533	0
	106474773	100
	106474774	100
	106474887	2.08333
	106474888	0
	106474923	100
	106474924	91.6667
	106474934	97.4359
	106474935	100
	106474958	100
	106474959	100
	106474964	100
	106474965	100
	106475112	100
	106475113	83.9744
	106475128	91.6667
	106475129	75.9524
	106475143	100
	106475144	100
	106475188	100
	106475189	100
	106475269	84.9206
	106475270	80
	106475320	100
	106475321	100
	106475408	48.3333
	106475409	77.4327
	106475482	78.4091
	106475483	86.7521
	106475494	75.3632
	106475495	79.391
	106475592	87.1795
	106475593	62.5
	106475636	79.4697
	106475637	51.5873
	106475655	39.2593
	106475656	22.619
	106475687	28.3272
	106475688	29.7619
	106475797	100
	106475798	100
	106475968	100
	106476148	100
	106476149	100
	106476155	100
	106476156	100
	106476386	83.3333
	106476387	100
	106476517	100
	106476526	100
	106476595	41.6667
	106476596	83.3333
	106476642	54.1667
	106477025	36.6667
	106477026	35.4545
	106477063	97.4359
	106477064	91.6667
	106477096	90
	106477097	88.6364
	106477195	23.8828
	106477196	36.7053
	106477287	92.3611
	106477288	91.4141
	106477324	91.6667
	106477325	90.303
	106477523	89.7436
	106477524	92.3077
	106477577	66.6667
	106477578	41.25
	106477596	85.7143
	106477597	82.3611
	106477769	100
	106477770	94.8718
	106477946	93.3333
	106477947	100
	106477975	77.3077
	106477976	88.0392
	106478002	100
	106478003	100
	106478110	93.3333
	106478111	96.6667
	106478159	96.9697
	106478160	96.9697
	106478216	100
	106478217	100
	106478224	94.8718
	106478225	84.9206
	106478234	92.3077
	106478235	100
	106478410	100
	106478411	100
	106478518	16.6667
	106478519	37.6984
	106478535	51.1905
	106478536	56.6667
	106478602	91.6667
	106478603	95.5556
	106478615	93.3333
	106478616	95.5556
	106478634	18.8889
	106478635	10.8466
	106478703	36.345
	106478704	44.9608
	106478744	92.3633
	106478745	100
	106478853	90.641
	106478854	67.6329
	106478961	100
	106478962	100
	106478992	92.4837
	106478993	95.2381
	106479001	81.7999
	106479002	90.7937
	106479181	100
	106479182	100
	106479398	28.3333
	106479399	36.1538
	106479692	32.0261
	106479693	37.5
	106479740	90.7407
	106479741	91.6667
	106479743	96.0784
	106479744	100
	106479999	100
	106480000	96.6667
	106480006	93.3333
	106480007	100
	106480136	100
	106480137	93.3333
	106480250	61.9444
	106480251	41.6667
	106480421	81.4141
	106480422	68.8889
	106480427	95.5556
	106480428	100
	106480442	95.5556
	106480443	100
	106480449	94.8718
	106480450	87.2222
	106480467	47.5
	106480468	47.6852
	106480515	93.3333
	106480516	94.8718
	106480518	42.7778
	106480519	50.641
	106480541	96.0784
	106480542	95.5556
	106480611	98.0392
	106480612	89.6296
	106480733	85.2381
	106480734	82.735
	106480789	12.2222
	106480790	15.3595
	106481019	34.4444
	106481020	48.1818
	106481029	39.8039
	106481030	52.6667
	106481134	83.3333
	106481135	80.9588
	106481314	100
	106481315	96.0784
	106481370	68.1319
	106481371	66.0201
	106481384	79.4444
	106481385	71.2932
	106481391	69.4444
	106481392	67.4159
	106481647	8.15851
	106481648	27.6772
	106481806	15.8081
	106481807	16.2393
	106482028	31.2255
	106482029	21.25
	106482081	42.5974
	106482082	49.3873
	106482090	62.7994
	106482091	59.3254
	106482494	35.5556
	106482495	58.8889
	106482585	34.8291
	106482634	67.1429
	106482635	69.4505
	106482649	55.3788
	106482650	65.5556
	106482767	93.75
	106482768	93.75
	106482785	50.1207
	106482786	57.1078
	106482840	76.1905
	106482841	83.75
	106482894	6.66667
	106482895	11.9536
	106482955	22.2222
	106482956	30.3695
	106482967	73.8889
	106482968	68.9609
	106483020	44.4444
	106483021	26.1905
	106483034	41.6667
	106483035	25.2564
	106483110	59.3434
	106483111	20
	106483131	96.9697
	106483132	79.3651
	106483182	96.9697
	106483183	100
	106483303	19.4444
	106483326	83.8095
	106483361	100
	106483377	95.5556
	106483441	3.92157
	106483442	13.8889
	106483649	31.6667
	106483650	34.2133
	106483716	56.2389
	106483717	77.1739
	106483736	25.4762
	106483737	25.1812
	106484146	91.6667
	106484147	95
	106484276	36.6667
	106484277	78.7879
	106484646	14.2857
	106484647	16.6667
	106484663	41.1111
	106484664	18.8034
	106484858	65.2381
	106484859	71.7949
	106484869	9.52381
	106484870	36.4802
	106485066	49.5238
	106485067	58.8889
	106485085	25.4062
	106485118	54.4444
	106485145	87.8788
	106485146	81.8627
	106485156	100
	106485157	100
	106485158	100
	106485159	100
	106485214	94.4444
	106485215	100
	106485224	88.8889
	106485225	100
	106485234	96.9697
	106485235	76.6667
	106485244	94.4444
	106485245	68.8889
	106485267	77.7244
	106485268	46.9697
	106485293	13.6752
	106485294	6.66667
	106485329	96.6667
	106485330	100
	106485375	47.619
	106485387	62.2222
	106485396	23.3333
	106485482	30.3571
	106485483	20
	106486161	29.1667
	106486162	42.8571
	106486195	100
	106486196	93.3333
	106486403	69.6154
	106486404	68.1319
	106486464	70.7265
	106486465	67.1429
	106486612	91.6667
	106486613	87.1795
	106486636	23.3333
	106486637	42.1766
	106486643	100
	106486644	100
	106486671	86.1111
	106486672	80
	106486678	86.1111
	106486679	68.0602
	106486714	9.69697
	106486715	5.23077
	106486801	93.3333
	106486802	100
	106486822	100
	106486823	100
	106486846	74.6732
	106486847	73.7607
	106486874	75.6614
	106486875	82.8571
	106486925	12.8571
	106486926	19.0559
	106487104	18.4211
	106487105	5.88235
	106487178	100
	106487179	100
	106487185	90.7692
	106487186	100
	106487242	87.3016
	106487243	92.0635
	106487272	72.9167
	106487273	78.1319
	106487571	93.3333
	106487572	98.0392
	106487769	100
	106487770	80.5556
	106487799	41.6667
	106487800	32.8571
	106487965	80.5556
	106487966	80.9524
	106487972	94.4444
	106487973	80.2198
	106487990	84.9206
	106487991	100
	106487998	78.2051
	106487999	71.6667
	106488108	0
	106488109	2.38095
	106488186	43.4524
	106488187	31.9231
	106488250	23.8636
	106488251	45
	106488516	13.1373
	106488517	40.9091
	106488780	26.3198
	106488781	24.1453
	106488787	100
	106488788	100
	106488885	59.6919
	106488886	72.8632
	106488966	51.2821
	106488967	67.3319
	106489051	38.8889
	106489052	51.3889
	106489201	20.5128
	106489202	31.746
	106489265	61.1111
	106489266	44.0768
	106489290	72.2222
	106489291	50.817
	106489360	100
	106489361	94.8718
	106489395	41.9872
	106489396	20.6349
	106489551	23.3333
	106489552	35.2778
	106489632	81.9048
	106489633	67.5
	106489692	100
	106489693	100
	106489720	70
	106489721	62.1429
	106489804	10
	106489805	30.3571
	106489894	100
	106489895	100
	106489947	26.6667
	106489948	21.6667
	106490203	91.6667
	106490204	63.6574
	106490282	17.2619
	106490283	33.3333
	106490354	23.3333
	106490355	19.1667
	106490378	89.6825
	106490379	82.1429
	106490384	82.2222
	106490385	62.8571
	106490461	75.7843
	106490462	41.5825
	106490710	68.9744
	106490711	56.8254
	106490750	91.6667
	106490751	100
	106490860	34.4444
	106490861	53.0769
	106491001	100
	106491002	100
	106491027	57.1429
	106491028	40.5556
	106491268	55.5556
	106491269	61.6667
	106491315	14.2157
	106491316	28.5714
	106491355	100
	106491366	100
	106491420	28.9683
	106491589	97.9167
	106491590	93.3333
	106491598	89.6732
	106491599	88.8889
	106491693	100
	106491694	100
	106491814	91.6667
	106491815	100
	106491903	100
	106491904	100
	106491915	54.1667
	106491916	83.3333
	106491939	100
	106491940	100
	106491953	96.9697
	106491954	91.6667
	106491957	96.6667
	106491958	100
	106492005	100
	106492006	88.8889
	106492014	100
	106492015	88.8889
	106492019	100
	106492020	100
	106492096	88.8889
	106492097	100
	106492112	93.3333
	106492113	95.2381
	106492238	38.0952
	106492239	23.3333
	106492356	19.4444
	106492357	17.549
	106492476	13.8889
	106492477	8.33333
	106492567	86.6667
	106492568	63.3191
	106492640	30.3175
	106492641	45.2778
	106492657	94.4444
	106492658	95.2381
	106492711	71.2963
	106492712	68.254
	106492734	84.1176
	106492735	69.6825
	106492779	12.8205
	106492780	16.2393
	106492818	100
	106492819	88.8889
	106492962	86.6667
	106492963	66.6667
	106492966	100
	106492967	91.6667
	106492971	83.3333
	106492975	83.3333
	106492979	83.3333
	106492983	83.3333
	106492987	83.3333
	106492991	83.3333
	106492995	83.3333
	106492998	100
	106492999	83.3333
	106493002	100
	106493003	83.3333
	106493272	17.2161
	106493273	51.1111
	106493276	34.4444
	106493277	52.7778
	106493555	81.2121
	106493556	97.4359
	106493669	78.0769
	106493670	80.7792
	106493775	100
	106493776	100
	106494174	19.0476
	106494175	52.7473
	106494477	100
	106494478	100
	106494499	86.6667
	106494500	84.2424
	106494592	57.3232
	106494593	56.6667
	106494681	100
	106494682	67.3077
	106494688	100
	106494689	95.2381
	106494729	100
	106494758	69.0476
	106494759	86.6667
	106494815	59.5238
	106494816	40.2778
	106494832	19.5238
	106494833	37.1429
	106494891	11.6667
	106494892	17.8571
	106494976	61.1111
	106495078	29.4139
	106495079	16.4706
	106495132	34.4017
	106495133	67.037
	106495183	16.2393
	106495184	6.8254
	106495204	12.2222
	106495205	16.1905
	106495225	22.2222
	106495226	23.0159
	106495473	38.2143
	106495474	48.0159
	106495511	19.2063
	106495512	24.899
	106495696	76.9048
	106495697	83.0945
	106495726	96
	106495727	97.4359
	106495923	100
	106495924	100
	106496112	93.3333
	106496113	95.2381
	106496364	83.4343
	106496365	83.2202
	106496458	100
	106496459	90.7692
	106496485	100
	106496486	100
	106496535	29.9317
	106496536	53.2895
	106496585	64.5299
	106496586	46.25
	106496665	90.9091
	106496666	100
	106496675	100
	106496676	91.6667
	106496716	37.1795
	106496717	39.5238
	106496764	100
	106496765	100
	106496964	96.6667
	106496965	88.8889
	106497045	94.4444
	106497046	100
	106497059	77.7778
	106497060	93.3333
	106497096	100
	106497097	100
	106497177	10
	106497178	16.6667
	106497189	8.33333
	106497190	38.8889
	106497261	26.1905
	106497262	22.2222
	106497279	100
	106497280	100
	106497290	91.6667
	106497291	31.9444
	106497294	100
	106497295	93.3333
	106497537	45.2381
	106497538	71.4286
	106497778	95.5556
	106497832	8.46154
	106497959	90.4762
	106497960	75.1852
	106497975	23.3333
	106497976	19.7619
	106497988	9.52381
	106497989	3.33333
	106498038	0
	106498039	3.0303
	106498097	100
	106498098	93.3333
	106498146	100
	106498147	100
	106498510	18.8889
	106498511	37.8105
	106498680	100
	106498681	100
	106498687	97.619
	106498688	100
	106498868	79.4444
	106498869	86.5385
	106498942	9.57265
	106498943	3.33333
	106498953	4.44444
	106498954	15.1282
	106499065	100
	106499066	96.0784
	106499080	50.8333
	106499081	77.8281
	106499094	52.399
	106499095	50.101
	106499397	53.8889
	106499398	42.8205
	106499477	90.4762
	106499478	74.0385
	106499610	0
	106499611	11.1111
	106499728	11.1111
	106499729	3.33333
	106499800	100
	106499801	100
	106499845	51.6667
	106499846	59.5238
	106499886	100
	106499887	84.4444
	106500064	100
	106500065	90.1099
	106500096	70.2603
	106500097	60.5556
	106500207	100
	106500208	100
	106500229	100
	106500230	100
	106500283	30.5556
	106500284	3.7037
	106500323	87.4074
	106500324	95.2381
	106500361	65.4882
	106500362	51.1111
	106500377	94.4444
	106500378	100
	106500446	97.4359
	106500447	93.3333
	106500453	100
	106500454	100
	106500459	55.6481
	106500460	79.0476
	106500497	80.5387
	106500498	86.6667
	106500569	94.8718
	106500570	90.9524
	106500681	94.4444
	106500682	100
	106500774	90
	106500775	85.7809
	106500921	100
	106500922	96.9697
	106501050	95.5556
	106501051	96.0784
	106501085	11.0256
	106501086	16.4286
	106501249	100
	106501250	97.4359
	106501427	44.2308
	106501428	59.18
	106501431	94.8718
	106501432	100
	106501604	24.1758
	106501605	25.5093
	106501753	98.2456
	106501754	94.8718
	106501841	87.1429
	106501842	69.2437
	106501990	36.1538
	106501991	40.3541
	106502057	100
	106502058	100
	106502097	100
	106502098	81.1966
	106502397	51.6667
	106502398	42.9487
	106502443	91.6667
	106502444	94.8718
	106502777	90.4762
	106502778	100
	106502798	66.8531
	106502799	85.641
	106502880	79.3651
	106502881	65.641
	106502928	77.9762
	106502929	75.8637
	106502946	100
	106502947	100
	106502952	100
	106502953	100
	106502959	100
[truncated: 244 more rows]

## Sheet: Ext Data Fig. 2H
Fig. 2H
			delta % CpG methylation vs mock
		CpG coordinates (Chr4)	dCas-ETRs	ZFP-ETRs
		106414217	0	0
		106414218	-3.33333	-1.75439
		106414459	8.33333	8.33333
		106414460	-4.44444	-2.77778
		106414730	0	0
		106414731	0	0
		106414744	6.66667	6.66667
		106414745	-2.1978	-0.4662
		106414780	4.44444	4.44444
		106414781	0	0
		106414885	0	0
		106415040	7.30994	7.30994
		106415041	7.63889	-14.5833
		106415055	1.75439	1.75439
		106415140	2.38095	0.626566
		106415141	3.0303	3.0303
		106415159	-19.2999	-3.45023
		106415160	-9.44444	-17.3199
		106415211	0	0
		106415212	-3.33333	-13.3333
		106415243	8.88889	7.30159
		106415244	-4.7619	0
		106415300	0	0
		106415301	0	0
		106415517	-43.3333	-8.7149
		106415518	-14.1653	3.5014
		106415719	0	-3.83023
		106415720	0	-4.7619
		106415886	0	-2.5641
		106415887	0	0
		106415930	0	0
		106415931	0	0
		106416068	10.6838	8.30281
		106416069	0	0
		106416108	25.3175	31.9841
		106416109	15.1227	16.3131
		106416248	-11.9048	4.7619
		106416579	0	0
		106416589	0	0
		106416617	0	0
		106416618	0	0
		106416682	0	-4.7619
		106416683	0	0
		106417224	0	0
		106417225	0	0
		106417322	-8.33333	0
		106417323	0	0
		106417386	0	-4.16667
		106417387	0	0
		106417600	-11.1111	-4.7619
		106417601	-6.54235	1.17845
		106417652	6.66667	4.28571
		106417702	-9.09091	1.34921
		106417703	18.3712	12.9167
		106417760	-6.66667	-11.1111
		106417761	0	0
		106417836	0	0
		106417837	0	0
		106417840	0	0
		106417841	0	0
		106418016	0	-4.78469
		106418017	3.0303	-2.86713
		106418074	-1.85185	9.25926
		106418075	7.84314	7.84314
		106418154	3.33333	3.33333
		106418155	5.12821	5.12821
		106418172	3.0303	3.0303
		106418173	10.2564	10.2564
		106418226	3.92157	1.35747
		106418227	0	0
		106418231	0	-2.38095
		106418232	0	0
		106418557	-3.0303	0
		106418558	-1.32275	2.38095
		106418930	-6.66667	0
		106418931	0	0
		106419112	0	0
		106419113	3.0303	3.0303
		106419156	0	0
		106419157	0	0
		106419294	26.6667	18.9881
		106419295	-6.84265	13.1714
		106419419	4.44444	11.1111
		106419420	-6.23188	0
		106419579	2.08333	2.08333
		106419580	0.649351	-1.13636
		106419779	0	0
		106419780	0	-1.85185
		106419935	3.1746	0.90812
		106419936	-8.57843	3.92157
		106419941	0	-2.5641
		106419942	0	-2.5641
		106419969	0	-3.33333
		106419970	0	0
		106419978	0	-3.33333
		106419979	-3.0303	0
		106420017	0	0
		106420018	0	0
		106420126	6.66667	6.66667
		106420127	-5.12821	-1.75439
		106420217	0	0
		106420218	-5.55556	0
		106420248	0	-2.22222
		106420249	-5.12821	0
		106420305	0	0
		106420306	-3.92157	-11.4719
		106420331	-16.6667	0
		106420332	-4.44444	-6.66667
		106420350	0	0
		106420351	-4.44444	0
		106420767	3.33333	3.33333
		106420768	0	0
		106420989	0	-3.0303
		106420990	0	0
		106421004	0	0
		106421005	0	0
		106421037	6.66667	6.66667
		106421038	0	0
		106421106	0	-2.77778
		106421107	0	0
		106421297	0	0
		106421298	-6.66667	0
		106421329	-3.33333	-1.66667
		106421355	-3.33333	-8.25397
		106421393	-2.38095	-1.66667
		106422251	-8.33333	0
		106422252	-4.7619	0
		106422276	0	-6.66667
		106422277	25	25
		106422536	0	0
		106422537	1.45299	0.976801
		106422561	11.3131	10.9957
		106422562	-6.5873	9.24603
		106422622	0	0
		106422623	0	-6.66667
		106422624	0	0
		106422625	0	-6.66667
		106422952	-10.5882	0
		106422953	-3.72487	3.7037
		106423009	-13.0952	-5.41667
		106423010	2.89855	2.89855
		106423183	-5.12821	0
		106423184	0	0
		106423234	0	0
		106423235	0	0
		106423338	19.2308	14.4689
		106423339	9.21569	3.5512
		106423405	-2.77778	1.85185
		106423406	0	0
		106423463	0	0
		106423464	3.0303	-0.30303
		106423487	-8.20513	2.0979
		106423488	2.22222	3.33333
		106423536	5.55556	5.55556
		106423537	0	-2.77778
		106423595	5.12821	2.74725
		106423596	0	0
		106423764	5.55556	2.22222
		106423765	3.88889	8.33333
		106424192	5.55556	5.55556
		106424193	9.52381	6.49351
		106424255	5.55556	-4.86111
		106424256	3.92157	-5.12605
		106424370	-2.96919	-1.42857
		106424371	0	0
		106424487	-0.603318	-4.70588
		106424488	5.12432	15.8081
		106424748	4.44444	4.44444
		106424749	-2.08333	0
		106425016	3.94835	17.9418
		106425017	-2.43815	2.69006
		106425052	0	-5.83333
		106425053	3.16742	5.12821
		106425201	0	0
		106425202	0	0
		106425222	0	0
		106425223	0	0
		106425232	0	0
		106425233	0	0
		106425243	0	0
		106425244	0	0
		106425325	0	0
		106425326	1.25	0.30303
		106425342	0	0
		106425343	-6.66667	-2.08333
		106425401	-6.66667	0
		106425402	0	0
		106425479	-13.3333	-2.38095
		106425480	4.7619	-6.06061
		106425604	0	0
		106425605	0	0
		106425774	0	0
		106425775	0	0
		106425810	0	-4.16667
		106425880	0	0
		106426002	0	0
		106426398	0	0
		106426399	0	0
		106426449	2.90598	2.19373
		106426450	5.97742	15.4545
		106426501	0	0
		106426502	-0.740741	1.62037
		106426526	-3.33333	0
		106426527	-4.44444	5.55556
		106426580	6.66667	6.66667
		106426581	-2.00855	7.22222
		106427213	-18.5224	-0.585689
		106427214	-8.17405	-16.9408
		106427298	0	0
		106427299	0	0
		106427319	0	0
		106427320	-3.92157	0
		106427321	0	0
		106427322	-10.5882	0
		106427395	11.1111	16.6667
		106427396	0.740741	4.44444
		106427495	0	0
		106427496	0	0
		106427501	0	0
		106427502	0	0
		106427538	-3.0303	-6.66667
		106427539	0	-4.16667
		106427779	0	0
		106427780	9.52381	9.52381
		106427825	0	0
		106427826	0	0
		106427839	0	0
		106427840	0	-1.96078
		106428161	-6.66667	0
		106428162	0	-2.08333
		106428329	0	0
		106428330	0	0
		106428406	0	-6.66667
		106428407	9.52381	3.71573
		106428635	0	0
		106428636	12.2222	12.2222
		106428692	0	-4.41595
		106428693	0	0
		106428746	0	0
		106428747	6.66667	6.66667
		106428797	0	0
		106428798	-1.96078	-6.66667
		106428823	0	0
		106428824	6.25	1.19048
		106429010	-3.7037	0
		106429011	0	-3.7037
		106429025	0	0
		106429026	0	0
		106429119	0	0
		106429120	0	0
		106429183	4.44444	4.44444
		106429184	-9.52381	0
		106429224	0	0
		106429225	0	0
		106429288	0	0
		106429289	-3.33333	0
		106429355	0	0
		106429356	2.5641	2.5641
		106429397	0	0
		106429448	10.0877	7.70677
		106429449	6.66667	6.66667
		106429788	0	-3.33333
		106429789	0	0
		106429959	3.33333	0.952381
		106429960	-6.66667	-16.6667
		106430395	0	0
		106430396	6.66667	6.66667
		106430405	5.12821	5.12821
		106430406	0	0
		106430496	-5.12821	0
		106430497	0	0
		106430552	12.5	12.5
		106430553	0	0
		106430554	0	0
		106430555	0	0
		106430731	-11.9048	-3.33333
		106430732	0	-4.7619
		106430769	0	-2.5641
		106430770	0	0
		106430863	-2.08333	-6.15079
		106430864	-8.33333	-4.31849
		106430935	6.7999	12.1345
		106430936	0	0
		106431089	0	-3.33333
		106431090	12.7671	12.7671
		106431369	0	0
		106431370	6.66667	3.88889
		106431372	0	0
		106431373	6.66667	1.11111
		106431453	-5.55556	0
		106431454	-2.08333	0
		106431649	0	-3.0303
		106431650	0	-5.41126
		106431720	4.44444	4.44444
		106431721	9.52381	9.52381
		106431788	0	0
		106431789	0	0
		106431807	0	0
		106431808	-3.33333	0
		106431922	0	-11.1111
		106431923	-4.44444	-3.0303
		106431944	0	-11.1111
		106431945	0	-3.33333
		106431986	0	0
		106432024	11.1111	6.34921
		106432025	0	-3.0303
		106432166	0	-6.84524
		106432167	5.12821	5.12821
		106432187	0	-6.61376
		106432188	1.75439	1.75439
		106432309	-5.55556	-11.1111
		106432310	-8.33333	0
		106432385	0	-2.5641
		106432386	2.5641	-4.10256
		106432442	5.12821	3.67893
		106432443	0	0
		106432448	0	-1.44928
		106432449	8.33333	8.33333
		106432485	0	-1.96078
		106432486	0	0
		106433590	-9.52381	0
		106433591	0	0
		106433908	9.52381	9.52381
		106433909	0	0
		106433966	-5.88235	0
		106433967	-6.0049	0
		106433989	-3.7037	0
		106433990	-4.44444	0
		106434296	0	-5.55556
		106434297	0	0
		106434464	22.2222	-0.608651
		106434465	29.1352	28.5103
		106434637	0	-3.75
		106434638	0	0
		106434731	-4.7619	0
		106434732	4.44444	4.44444
		106435101	-13.3333	0
		106435102	-4.7619	-3.0303
		106435316	7.47638	9.23077
		106435317	3.33333	3.33333
		106435406	-2.08333	0
		106435407	-7.21154	-2.08333
		106435711	12.0879	9.05761
		106435712	8.07138	8.96264
		106435724	0	0
		106435725	0	0
		106435897	0	0
		106435898	3.33333	1.25
		106435943	0	0
		106435944	-3.92157	-7.14286
		106435955	0	-2.5641
		106435956	0	-2.08333
		106436093	4.7619	3.09524
		106436094	4.34783	4.34783
		106436158	0.841751	-3.18875
		106436159	-2.08333	-3.84615
		106436195	0	0
		106436196	3.0303	1.58103
		106436402	0	0
		106436403	-1.35747	2.5641
		106436759	6.03175	5.41819
		106436760	5.55556	-9.44444
		106436810	-14.1667	5.41667
		106436811	-20.1389	-12.3611
		106436834	-16.1905	-2.38095
		106436835	9.52381	-7.14286
		106436841	0	-4.16667
		106436842	0	-11.1111
		106436876	8.33333	5.95238
		106436877	0	-21.4286
		106436975	24.1595	22.963
		106436976	5.7598	12.1649
		106436987	0	0
		106436988	-6.52778	0
		106436994	-3.33333	-3.0303
		106436995	2.08333	2.08333
		106437027	0	0
		106437028	0	0
		106437163	3.33333	-2.22222
		106437164	1.4664	6.25272
		106437392	0	0
		106437393	5.12821	5.12821
		106437395	20	13.3333
		106437396	4.44444	4.44444
		106437403	0	0
		106437404	4.44444	4.44444
		106437476	0	-3.0303
		106437477	-3.92157	-2.22222
		106437506	12.2222	12.2222
		106437507	0	0
		106437899	0	0
		106437900	0	-2.38095
		106437968	0	0
		106437969	0	-5.55556
		106437971	2.38095	-0.952381
		106437972	0	-8.58586
		106437998	4.73138	23.0991
		106437999	26.81	23.2479
		106438031	-6.19048	0
		106438032	-5.55556	-2.08333
		106438113	-3.92157	0
		106438114	0	0
		106438139	-5.12821	0
		106438140	0	0
		106438358	18.1663	15.5617
		106438359	7.76224	3.51981
		106438470	3.1746	5.55556
		106438471	0	0
		106438493	5.05952	5.84416
		106438494	10.2413	11.3524
		106438517	5.12821	5.12821
		106438518	0	0
		106438594	6.42857	-3.88889
		106438595	-3.06915	-7.2421
		106438655	-3.0303	0
		106438656	2.5641	2.5641
		106438781	0	0
		106438782	-2.5641	2.5641
		106438945	0	0
		106438946	0	0
		106438947	-2.5641	0
		106438948	0	0
		106439031	-1.24434	5.3346
		106439032	-4.44444	-3.33333
		106439113	-10.2381	3.31263
		106439114	16.5568	13.2234
		106439495	2.04123	3.92157
		106439496	2.86506	6.54762
		106439908	-20.5556	-9.02778
		106439909	-1.89542	-5.15772
		106440144	0	0
		106440145	0	-2.08333
		106440207	7.51634	7.51634
		106440208	-1.30719	9.80392
		106440350	16.2782	18.8972
		106440351	0.33966	12.2222
		106440487	0	0
		106440488	-3.33333	-1.96078
		106440497	0	0
		106440498	-4.28571	0.297619
		106440551	-1.31331	-2.74276
		106440552	-6.15385	-6.03175
		106440605	-3.92157	0
		106440606	3.33333	3.33333
		106440608	0	-8.33333
		106440609	-4.44444	0
		106440615	0	0
		106440616	6.66667	6.66667
		106440622	0	0
		106440623	0	0
		106440656	-4.44444	0
		106440657	0	0
		106440659	0	0
		106440660	3.0303	3.0303
		106440671	-2.54902	3.33333
		106440672	-5.12821	-5.41126
		106440717	-3.7037	0
		106440718	0	0
		106440963	0	0
		106440964	0	0
		106440990	0.353535	14.9206
		106440991	-2.63736	10.3968
		106441079	0	-13.0952
		106441080	-5.95238	-11.675
		106441109	3.20513	-2.77778
		106441110	0.925926	9.25926
		106441137	2.38095	19.0476
		106441138	3.40761	14.7712
		106441441	-2.5641	0
		106441442	0	0
		106441459	-1.53846	-1.23543
		106441460	-2.7451	3.92157
		106441528	-5.12821	0
		106441529	0.31746	2.38095
		106441674	0	0
		106441675	4.44444	4.44444
		106441726	0	0
		106441727	0	0
		106441780	-6.66667	-2.5641
		106441781	2.5641	2.5641
		106441837	2.85714	9.52381
		106441838	2.38095	-8.92857
		106441868	0	0
		106441869	9.04762	9.04762
		106442194	0	0
		106442195	-6.95187	0
		106442334	0	0
		106442335	0	-5.11364
		106442517	0	0
		106442518	-7.69231	-3.0303
		106442604	4.7619	4.7619
		106442605	3.0303	3.0303
		106442677	0	0
		106442678	0	0
		106442751	0	0
		106442752	-5.41667	-8.33333
		106443101	0	0
		106443102	9.52381	9.52381
		106443196	46.5476	22.8042
		106443197	-8.33333	14.246
		106443259	0	0
		106443260	0	0
		106443474	0	0
		106443543	0	0
		106443592	0	0
		106443593	0	0
		106443633	-9.52381	0
		106443634	5.12821	5.12821
		106443715	3.33333	0
		106443716	-6.66667	0
		106444025	6.66667	6.66667
		106444026	-3.7037	-2.38095
		106444089	-6.66667	-5.55556
		106444090	4.41176	5.95238
		106444113	0	0
		106444114	0	0
		106444191	0	0
		106444192	8.58586	8.58586
		106444210	-8.33333	-5.55556
		106444211	-3.96825	5.55556
		106444359	18.9744	29.5564
		106444360	10.4167	11.647
		106444370	4.7619	0.595238
		106444371	5.95238	8.33333
		106444419	5.83333	3.45238
		106444420	2.13047	19.1667
		106444434	0	-4.16667
		106444435	9.52381	9.52381
		106444649	-3.0303	0
		106444650	-3.33333	-2.38095
		106444761	0	0
		106444762	-5.55556	0
		106444775	0	0
		106444776	-6.66667	0
		106444792	5.12821	5.12821
		106444793	-8.33333	0
		106444806	0	0
		106444807	0	0
		106444819	0	0
		106444820	0	0
		106444928	0	-10.8974
		106444929	-8.33333	0
		106444972	10.4374	9.83409
		106444991	0	-2.5641
		106444992	0	0
		106445027	-5.55556	-3.53535
		106445028	-1.42857	14.1026
		106445090	-10.5882	-3.0303
		106445091	-12.3872	-1.5873
		106445176	0	-3.0303
		106445177	0.972222	7.63889
		106445285	12.0979	21.7949
		106445286	2.77778	12.0391
		106445364	-2.22222	4.44444
		106445365	13.3333	10.7692
		106445370	-2.7451	3.92157
		106445371	0	-2.5641
		106445571	0	0
		106445572	5.55556	-3.53535
		106445606	-3.92157	0
		106445607	-12.8788	-2.38095
		106445647	-4.35897	-16.4225
		106445648	11.3846	8.16536
		106445668	0	0
		106445669	3.0303	3.0303
		106445703	0	-2.08333
		106445704	0	0
		106446091	0	0
		106446092	6.66667	1.90476
		106446118	0	0
		106446119	0	0
		106446158	8.20513	13.3333
		106446159	-2.38095	0
		106446398	0	0
		106446399	0	0
		106446420	0	-3.7037
		106446421	0	0
		106446455	-13.3333	-2.08333
		106446456	-8.33333	0
		106446485	-9.52381	0
		106446486	3.63636	-10
		106446499	8.33333	8.33333
		106446500	0	-3.7037
		106446503	0	0
		106446504	0	0
		106446544	5.12821	-7.37179
		106446545	0	0
		106446685	8.33333	2.44658
		106446686	-13.3333	3.63636
		106446705	0	0
		106446706	0	0
		106446707	0	0
		106446708	0	0
		106446710	0	0
		106446711	0	0
		106446814	0	-15
		106446815	0	0
		106446835	-5.22876	4.12797
		106446836	3.4188	8.4127
		106447123	-20.1609	-7.69231
		106447124	-5.12821	-3.7037
		106447146	0	-3.0303
		106447147	0	0
		106447149	0	0
		106447150	0	0
		106447156	0	0
		106447157	0	-3.0303
		106447206	0	0
		106447207	-8.33333	-2.77778
		106447227	3.33333	3.33333
		106447228	-12.5	0
		106447238	-6.66667	0
		106447239	-10	0
		106447247	0	0
		106447248	-8.33333	0
		106447256	-4.7619	0
		106447257	-6.66667	0
		106447276	-5.58405	-9.10256
		106447277	3.13725	7.84314
		106447326	-8.40959	-1.06952
		106447327	-2.22222	-1.52778
		106447594	2.38095	2.38095
		106447595	4.44444	1.11111
		106447626	0	0
		106447627	0	-10
		106447633	-8.33333	0
		106447634	2.5641	2.5641
		106447656	-6.66667	0
		106447657	0	0
		106447668	0	0
		106447669	3.33333	3.33333
		106447705	0	0
		106447706	0	0
		106447751	-5.55556	0
		106447752	0	0
		106447848	-8.33333	0
		106447849	0	0
		106447958	0	-3.0303
		106447959	0	-11.1111
		106448035	0	0
		106448139	-5.12821	0
		106448168	0	0
		106448169	-16.6667	0
		106448174	0	0
		106448175	0	0
		106448192	8.33333	-0.555556
		106448193	0	0
		106448270	6.66667	6.66667
		106448271	-8.33333	0
		106448459	20	16.9697
		106448460	0	-6.66667
		106448768	14.2857	14.2857
		106448769	-5.55556	-3.33333
		106448778	11.1111	11.1111
		106448779	-5.12821	0
		106448860	4.07407	11.1111
		106448861	3.0303	-4.11255
		106448866	-2.42424	-1.42857
		106448867	4.23077	6.13553
		106448927	3.0303	3.0303
		106448928	1.4881	6.25
		106448932	2.5641	2.5641
		106448933	2.08333	2.08333
		106448947	3.24786	5.12821
		106448948	0	0
		106448970	-0.769231	-2.22059
		106448971	0	-3.33333
		106449023	3.0303	0.649351
		106449024	2.85714	2.85714
		106449031	8.33333	5.95238
		106449032	0	-6.66667
		106449082	0	0
		106449083	-4.7619	0
		106449258	-5.12821	-10.3704
		106449259	-1.53846	5.12821
		106449286	0	-2.77778
		106449287	9.52381	9.52381
		106449339	0	0
		106449340	0	-4.7619
		106449404	-3.33333	0
		106449405	-8.33333	8.33333
		106449424	0	-3.7037
		106449425	0	-2.38095
		106449451	0	-3.33333
		106449452	0	0
		106449465	0	-3.0303
		106449466	3.80952	13.3333
		106449559	-9.52381	0
		106449560	-1.11111	5.55556
		106449642	-13.3333	0
		106449643	9.20635	9.20635
		106449669	0	0
		106449670	5.12821	2.0979
		106449716	0	0
		106449717	-3.33333	-8.15851
		106449986	-13.7255	0
		106449987	0	0
		106450012	0	-1.75439
		106450013	5.76923	8.33333
		106450072	0	0
		106450073	0	3.33333
		106450075	0	0
		106450076	-3.33333	0
		106450080	0	0
		106450081	-6.66667	0
		106450121	-1.96078	-4.16667
		106450122	-11.1111	0
		106450131	8.33333	8.33333
		106450132	-6.66667	0
		106450141	0	0
		106450142	-3.0303	0
		106450152	0	0
		106450153	-2.08333	0
		106450165	0	0
		106450166	-2.08333	0
		106450186	-11.7544	0
		106450187	-2.08333	-6.66667
		106450196	-6.66667	0
		106450197	-1.96078	0
		106450221	0	0
		106450222	3.33333	3.33333
		106450318	0	0
		106450319	7.21612	14.359
		106450343	4.58333	-1.42857
		106450344	-7.50916	-3.33333
		106450472	0	0
		106450473	0	0
		106450494	0	-10.0877
		106450495	3.92157	0.217865
		106450510	0	-1.96078
		106450511	1.4245	5.12821
		106450741	-2.38095	0
		106450742	0	0
		106450801	0	0
		106450802	6.66667	1.11111
		106450899	-5.55556	-7.14286
		106450900	-0.649351	0.297619
		106450997	0	0
		106450998	-4.44444	-3.7037
		106451003	0	-2.08333
		106451004	3.92157	0.588235
		106451007	-8.33333	0
		106451008	3.92157	0.217865
		106451057	-21.3294	-34.979
		106451058	-8.78073	-11.8627
		106451146	0	0
		106451147	-2.5641	0
		106451160	0	0
		106451161	-2.52525	-1.7316
		106451242	0	0
		106451243	0	-11.1111
		106451270	-50.6294	-46.0459
		106451420	0	-6.66667
		106451421	4.14141	2.19697
		106451521	0	0
		106451522	3.33333	3.33333
		106451903	3.73016	-20.7143
		106451986	5.95238	15.4762
		106451987	20	-7.77778
		106452165	2.30769	-1.11111
		106452166	2.77778	-1.91919
		106452412	0	-2.38095
		106452413	0	-5.41667
		106452479	-3.7037	-6.25
		106452480	-20.2991	3.27228
		106452619	-2.45098	-12.4257
		106452620	0.505051	6.89394
		106452643	-2.08333	-2.38095
		106452644	6.66667	6.66667
		106452649	5.12821	2.74725
		106452650	6.66667	6.66667
		106452662	0	0
		106452663	6.66667	6.66667
		106452668	6.66667	4.28571
		106452669	15.1131	12.549
		106452821	0	0
		106452822	0	0
		106452851	13.3333	13.3333
		106452852	8.33333	8.33333
		106452899	-3.33333	-7.10317
		106452900	-16.8651	-37.376
		106452988	-13.4454	0
		106452989	0	0
		106453018	-3.33333	-3.33333
		106453019	5.43478	5.30303
		106453194	8.33333	8.33333
		106453195	-3.92157	-11.1111
		106453237	13.4615	13.4615
		106453238	-1.96078	-4.7619
		106453248	0	0
		106453249	6.66667	1.90476
		106453324	2.27616	22.7203
		106453325	-8.11355	-8.19902
		106453453	-5.55556	0
		106453454	-6.0049	0
		106453671	-23.8562	-17.7451
		106453672	-52.7195	-11.7327
		106453719	-30.5229	-20.5229
		106453720	-30.2176	-13.0808
		106453739	0	0
		106453740	0	-2.77778
		106453788	0	0
		106453789	0	0
		106454056	-52.2574	-30.8939
		106454114	-14.7619	-22.2222
		106454148	6.66667	0
		106454149	0	-11.1111
		106454237	3.0303	-1.7316
		106454238	-21.1111	0
		106454272	0	-2.38095
		106454273	-5.12821	-21.6667
		106454314	3.33333	-5.75758
		106454315	0	0
		106454318	6.66667	1.25541
		106454319	0	0
		106454345	4.44444	1.41414
		106454346	-5.12821	0
		106454364	-4.87568	3.24398
		106454381	3.33333	3.33333
		106454390	0	-6.84524
		106454391	-3.33333	0
		106454526	5.55556	-2.38095
		106454527	-6.66667	2.96296
		106454543	5.12821	5.12821
		106454544	0	0
		106454548	5.12821	-0.932401
		106454549	0	-4.16667
		106454560	4.44444	1.66667
		106454561	0	0
		106454589	-3.88889	1.11111
		106454590	-2.0979	3.0303
		106454732	0	-4.7619
		106454733	0	-3.0303
		106454741	1.90476	6.66667
		106454742	0	0
		106454827	-16.3617	-21.2426
		106454828	-23.8962	-25.393
		106455132	-11.714	17.4712
		106455133	3.65419	-10.8766
		106455489	0	0
		106455490	0	-1.96078
		106455507	0	0
		106455508	-6.26781	0
		106455604	-5.55556	0
		106455605	-4.94721	3.33333
		106455741	-7.2549	-4.7619
		106455742	-17.265	3.63636
		106455778	-12.5541	6.66667
		106455779	3.33333	-2.22222
		106455877	0	0
		106455878	2.77778	11.1111
		106455880	3.0303	3.0303
		106455881	2.77778	11.1111
		106455987	-48.8889	-18.5714
		106455988	-13.4842	-34.157
		106456215	4.52489	-3.97328
		106456216	-10.2564	-4.18301
		106456235	-4.18651	3.49747
		106456236	-9.03911	-21.2963
		106456329	4.63366	4.98575
		106456330	5.04738	-8.28947
		106456431	-15.5556	-3.7037
		106456432	4.41176	2.61905
		106456484	0	0
		106456485	-2.89855	0
		106456569	0.583333	2.66667
		106456570	8.67369	8.01976
		106456693	-8.33333	0
		106456694	0	0
		106456699	-13.8889	0
		106456700	0	0
		106456817	3.63636	-15.2525
		106456818	-3.20513	-13.1258
		106456873	-9.52381	0
		106456874	0	-5.34188
		106456909	-5.63492	8.88889
		106456910	4.34783	4.34783
		106456937	0	5
		106456938	-3.39105	1.51515
		106457158	0	0
		106457159	0	-3.33333
		106457166	0	0
		106457167	5.55556	5.55556
		106457199	0	-3.33333
		106457200	0	0
		106457299	0	0
		106457300	0	-3.33333
		106457502	0	0
		106457503	4.91228	-4.62694
		106457629	-7.69231	-7.14286
		106457630	-13.3893	-14.4231
		106457703	-12.037	-10.8225
		106457704	-2.93004	-6.43939
		106457825	-5.55556	0
		106457826	-11.1111	-5.71429
		106457833	0	0
		106457834	-4.7619	-10
		106457913	0	0
		106457914	-5.55556	-10.3704
		106457975	-12.2222	0
		106457976	0	0
		106457986	0	-1.85185
		106457987	0	0
		106458091	0	0
		106458092	0	0
		106458129	0	-4.34174
		106458130	0	0
		106458190	-3.1351	-2.08333
		106458191	-20.2871	-2.9304
		106458504	-30.3968	-31.0384
		106458505	-17.0966	-20.4762
		106458595	-4.24837	-6.56566
		106458596	-17.4854	-37.5
		106458730	-9.09091	-4.46429
		106458731	-0.18315	-5.71429
		106458750	-13.3333	-5.88235
		106458751	-2.38095	0
		106458775	-9.52381	-8.35114
		106458776	8.62745	5.29412
		106458817	-4.96947	-7.13472
		106458818	0.892857	7.38636
		106458922	0	-2.38095
		106458923	-4.44444	0
		106458925	0	-2.08333
		106458926	0	0
		106458934	0	-4.16667
		106458935	-4.7619	0
		106458946	0	-6.36364
		106458947	-6.66667	0
		106459060	5.12821	5.12821
		106459061	10.202	9.48977
		106459099	0	-4.7619
		106459100	0	0
		106459350	-23.0769	-13.8384
		106459351	-22.619	-12.1429
		106459654	-21.3034	10
		106459655	-3.92157	-7.98319
		106460369	-12.8571	5.83333
		106460370	-12.4242	-22.0635
		106460494	0	0
		106460495	0	-1.51515
		106460505	-3.33333	0
		106460506	0	-1.38889
		106460563	-17.2222	2.29798
		106460564	30.7937	6.53319
		106460642	4.44444	4.44444
		106460681	3.20513	6.73077
		106460682	4.2298	17.4242
		106460731	41.1416	10.6746
		106460732	41.1111	30.7998
		106460786	13.9601	-29.1946
		106460787	0.477464	-19.9832
		106460899	4.93322	-14.0523
		106461204	22.7206	20.3571
		106461205	19.8535	-10.1923
		106461246	9.4583	-18.2251
		106461247	11.6667	2.14286
		106461321	45.042	17.9365
		106461322	29.0873	16.6667
		106461341	31.1111	26.2121
		106461342	30.754	26.6919
		106461377	48.7037	51.2698
		106461378	41.8651	46.639
		106461403	20.6472	16.9697
		106461404	21.9444	23.9683
		106461533	2.3366	4.88095
		106461534	8.17043	2.19577
		106461608	22.8914	12.2436
		106461609	46.3294	73.0159
		106461618	25.7051	21.0348
		106461619	20.9127	11.4815
		106461664	12.1164	-2.97702
		106461665	36.4177	5.55556
		106461733	-19.9145	-40.9402
		106461734	49.4118	20.0758
		106461735	-18.6935	-35.812
		106461736	42.7451	17.8788
		106461755	20.4396	23.848
		106461756	32.3611	-4.68434
		106461828	-10.9524	-29.0351
		106461829	48.2961	40.7204
		106461884	17.5	-9.74359
		106461885	23.895	44.2918
		106461896	-7.49084	-5.95238
		106461897	24.4716	39.9267
		106462015	3.7296	-4.44347
		106462016	16.5266	10.7226
		106462126	-3.47153	-6.34728
		106462127	30.5556	42.9945
		106462169	15.5617	35.4579
		106462170	18.8156	47.7633
		106462186	28.9141	42.0094
		106462187	16.1111	51.0101
		106462202	21.3348	28.9538
		106462203	-8.33333	-16.1111
		106462233	0.769231	4.13753
		106462234	5.2381	3.33333
		106462237	-0.10323	-5.48563
		106462238	6.54762	30.3463
		106462290	-24.2857	-26.1905
		106462291	8.01587	5.71429
		106462329	25	10.202
		106462330	0.43956	3.80952
		106462338	13.4615	0.942761
		106462339	26.1905	12.6984
		106462416	15.8964	-4.34174
		106462417	26.6667	7.22222
		106462649	45.6471	25.3968
		106462650	26.3095	-9.52381
		106462652	26.0256	0.15873
		106462653	15.4762	7.14286
		106462813	76.9658	2.69841
		106462814	60.5556	11.5559
		106462868	45.3968	27.0421
		106462869	26.5568	7.79221
		106462895	60	47.7778
		106462896	61.1111	43.3333
		106463020	73.8095	37.7778
		106463021	58.2051	23.4343
		106463103	66.1111	8.13492
		106463104	49.4372	32.7006
		106463147	88.8889	28.7546
		106463148	53.3189	26.9575
		106463226	45.8333	14.7554
		106463227	56.0784	15.7754
		106463269	58.8889	10.0877
		106463270	44.0476	10
		106463326	43.394	24.6732
		106463333	36.7677	15.4545
		106463334	29.9409	11.9514
		106463419	46.3034	29.0682
		106463420	56.3825	45.5863
		106463435	61.8376	28.6368
		106463436	63.9152	67.5397
		106463444	62.6068	26.5278
		106463445	40.6061	30.1587
		106463472	60.719	48.9957
		106463473	40.2165	33.4127
		106463479	70.5556	42.7564
		106463480	57.351	43.8889
		106463505	67.7778	20.9477
		106463506	45.1192	19.2041
		106463521	49.4444	24.8196
		106463522	82.4359	52.1825
		106463579	83.8095	84.053
		106463580	85.9524	87.5758
		106463586	60.7407	39.0152
		106463587	72.2923	60.3175
		106463619	9.69697	16.8831
		106463620	46.6667	13.8889
		106463644	22.0513	11.4286
		106463645	37.7315	11.1111
		106463673	40.3846	41.0386
		106463674	64.0028	33.3911
		106463676	39.9573	39.5856
		106463677	65.8418	44.0404
		106463705	59.2424	44.0741
		106463706	67.5431	52.6922
		106463708	84.4444	67.7778
		106463709	93.6975	89.9938
		106463718	92.2222	85.5556
		106463719	92.8571	88.0952
		106463733	84.8718	84.8718
		106463734	96.9697	73.4921
		106463764	40.6349	87.1429
		106463765	56.9347	86.5385
		106463772	63.2011	84.6296
		106463773	74.2836	91.9118
		106463802	44.1667	-0.952381
		106463803	27.2328	30.0517
		106463817	15	54.5455
		106463818	6.66667	14.1667
		106463820	4.87179	-3.46154
		106463821	5.88235	23.9286
		106463854	74.6825	31.8038
		106463855	54.4444	29.0657
		106463857	89.6825	34.228
		106463858	70.0855	37.5
		106463866	69.7222	36.6667
		106463867	70	39.881
		106463875	85.5556	67.8788
		106463876	78.2051	79.6296
		106463882	84.1176	81.0873
		106463883	77.2222	80.4233
		106463890	85.5556	82.5253
		106463891	70.7304	78.8889
		106463911	85.641	74.5299
		106463912	75.1748	57.3413
		106463916	80.4762	80.4762
		106463917	84.5155	78.5714
		106463928	46.1472	81.2121
		106463929	36.6239	65.5556
		106463930	36.7521	78.1663
		106463931	19.8366	53.75
		106463932	42.298	71.2121
		106463933	29.6732	58.3333
		106463938	3.71573	63.8073
		106463939	20.4701	48.0994
		106463953	-10	55.3846
		106463954	7.69231	25.6944
		106463964	-8.33333	25.812
		106463965	-3.63636	9.7076
		106463979	17.3757	26.5332
		106463980	12.7778	11.6667
		106463987	10.8333	29.4231
		106463988	12.7128	16.9048
		106463992	-3.33333	36.5657
		106463993	2.71284	69.3609
		106464054	14.127	53.4392
		106464055	11.6667	57.5
		106464065	47.3413	14.1667
		106464075	10.2778	7.5
		106464077	16.7857	10.8333
		106464083	49.6032	10
		106464120	29.3927	26.9697
		106464121	16.1111	31.5476
		106464131	14.7475	36.229
		106464132	3.0303	6.84524
		106464141	11.9697	39.7475
		106464142	9.34343	70.2381
		106464149	-8.15851	39.2754
		106464150	16.7832	61.8056
		106464159	6.91919	52.7778
		106464160	18.2751	58.4127
		106464187	8.11966	66.6667
		106464188	4.44444	61.7424
		106464194	36.7133	37.2475
		106464195	47.6923	45.3788
		106464215	88.2051	65.5556
		106464216	82.1429	78.5173
		106464221	100	70.8995
		106464222	80.303	82.7381
		106464237	88.3929	86.3095
		106464238	94.4056	93.2692
		106464247	97.619	94.4444
		106464248	97.4359	95.8333
		106464292	42.0635	55.8333
		106464293	18.7255	42.2619
		106464343	48.7723	54.4444
		106464344	36.2963	71.3675
		106464362	70.2381	64.6825
		106464363	66.244	66.0317
		106464391	87.7778	40.2778
		106464392	86.1284	45.3671
		106464483	44.4444	41.6667
		106464484	24.359	52.6496
		106464493	14.2857	40
		106464494	40	49.1667
		106464501	29.7619	43.5185
		106464502	76.6667	18.4524
		106464509	79.1667	70.8333
		106464510	80.2381	66.3889
		106464652	62.6984	34.2593
		106464717	29.8077	29.1667
		106464924	42.8571	27.9762
		106464925	85.7143	14.6825
		106465073	53.3333	19.4444
		106465074	30.9524	9.04762
		106465107	75	31.6667
		106465108	71.2698	23.6508
		106465132	50	100
		106465133	36.0317	28.8095
		106465184	65.3221	61.6184
		106465222	70.8333	55.8333
		106465223	79.6825	47.7778
		106465569	-3.33333	13.3333
		106465583	0	-16.6667
		106465669	0	16.6667
		106466095	0	-5.55556
		106466302	6.38512	1.78194
		106466303	-6.23543	0.3663
		106466382	0	0
		106466383	3.7037	1.1396
		106466461	-4.53089	26.1636
		106466462	-13.6508	-6.6811
		106466739	26.5079	23.7302
		106466740	2.99145	-1.0101
		106466749	6.66667	6.66667
		106466750	0.740741	-2.69841
		106466814	0.512821	-15.5556
		106466815	31.9048	26.0989
		106466860	0.4662	5.55556
		106466861	-9.52381	0
		106467123	0	0
		106467124	0.522876	1.41414
		106467232	0	-3.0303
		106467233	0	0
		106467351	4.44444	1.88034
		106467352	0	0
		106467410	-5.55556	0
		106467411	9.57265	1.23932
		106467468	-6.66667	-0.620915
		106467469	0.634921	-2.33045
		106467545	-8.76623	-0.649351
		106467546	-0.653595	8.82353
		106467612	0	-5.55556
		106467613	0	-3.7037
		106467663	0	-8.14394
		106467664	-2.5641	-9.09091
		106467688	-27.6496	-18.5897
		106467689	-1.46825	-4.51567
		106467753	2.5641	-8.54701
		106467754	-8.33333	-6.66667
		106467769	0	0
		106467770	0	-12.1212
		106467796	-8.33333	-3.0303
		106467797	0	0
		106467832	0	-5.55556
		106467833	-4.44444	-3.0303
		106467920	-31.4379	-20.2614
		106467921	9.28571	-14.6958
		106467970	-4.44444	0
		106467971	-2.38095	-7.14286
		106467997	0	-2.08333
		106467998	0	-3.33333
		106468032	-6.66667	-22.8571
		106468033	-24.0196	-14.8926
		106468411	4.44444	-1.26984
		106468412	1.66667	-0.416667
		106468595	-3.92157	0
		106468596	-4.44444	5.55556
		106468607	5.12821	5.12821
		106468608	-3.33333	0
		106468618	0	-3.0303
		106468619	-0.434783	2.89855
		106468803	0	0
		106468804	5.12821	5.12821
		106469096	-8.23413	-1.25
		106469097	9.36027	5.68506
		106469116	-12.8968	-1.23016
		106469117	7.04545	7.4026
		106469159	-14.4444	-11.1785
		106469160	-12.6644	-4.52036
		106469673	-4.44444	-4.7619
		106469729	-21.9353	-22.2507
		106469730	-16.1905	1.66667
		106469772	0	0
		106469773	0	0
		106469785	2.7451	6.19048
		106469786	-13.3333	8.33333
		106469847	-21.0256	-10.0251
		106470078	0	-6.66667
		106470079	-6.66667	0
		106470368	-10.1496	3.22021
		106470369	-7.14744	-12.7976
		106470393	6.74603	-7.19628
		106470394	-21.9338	-18.0556
		106470413	4.28571	-2.08333
		106470414	5.12821	2.74725
		106470432	0	-2.38095
		106470433	0	0
		106470436	-5.55556	-5.15873
		106470437	-16.6667	0
		106470458	-7.84314	-3.0303
		106470459	5.55556	5.55556
		106470559	-6.66667	0
		106470560	0	0
		106470573	0	0
		106470574	0	0
		106470576	0	-3.0303
		106470577	0	-3.7037
		106470634	0	-7.63889
		106470635	0	0
		106470678	-3.17885	-5.99747
		106470679	-17.5926	-18.623
		106470702	0	0
		106470703	-2.5641	0
		106470730	1.99634	-0.757576
		106470731	-3.02656	4.18124
		106470810	7.18954	1.11111
		106470811	0	0
		106470907	19.359	5.87413
		106470908	2.5641	-3.7456
		106470927	0	0
		106470928	0	-2.77778
		106470944	1.66667	3.33333
		106470945	-4.44444	-9.39394
		106470949	-1.66667	0
		106470950	0	-6.11111
		106471000	-2.1584	-1.76768
		106471001	-5.83627	-5.21985
		106471240	-25.0171	-35.641
		106471241	-3.60195	-14.7708
		106471503	25	18.3333
		106471504	0	0
		106471944	-1.98413	-11.9048
		106471945	-40.4762	-46.0317
		106472052	2.85714	-1.5873
		106472053	0	0
		106472184	-12.5	-20.8333
		106472498	0	0
		106472499	0	0
		106472629	-3.61111	-0.634921
		106472630	-12.3016	4.87013
		106472659	16.9382	-9.34556
		106472660	2.25897	-9.93821
		106472842	-13.2086	-20.7843
		106472843	29.7884	31.9048
		106472875	0	0
		106473104	-8.33333	8.33333
		106473105	5	-1.11111
		106473130	-3.65079	-13.6111
		106473131	14.8289	22.735
		106473205	-21.0256	-12.3106
		106473206	-11.6667	-5.55556
		106473270	0	0
		106473271	0	0
		106473403	0	2.22222
		106473404	17.4251	22.187
		106473448	0	-4.7619
		106473533	4.91228	6.66667
		106473534	6.84982	2.5641
		106473886	-14.127	-7.46032
		106473887	0	8.33333
		106474055	-19.5728	-25.1284
		106474056	-7.69231	-1.73993
		106474059	0	3.0303
		106474060	0	14.2857
		106474074	0	0
		106474075	0	0
		106474104	-8.75	7.91667
		106474105	10	0
		106474151	0	0
		106474152	0	0
		106474168	0	0
		106474169	0	0
		106474190	5.55556	2.22222
		106474191	-8.33333	0
		106474266	8.33333	0
		106474267	0	0
		106474351	21.8651	23.3229
		106474352	3.05556	-19.1667
		106474428	10.3175	4.60317
		106474429	-37.4459	-37.4459
		106474490	0	2.08333
		106474491	0	1.96078
		106474517	-5.12821	-3.37382
		106474518	0	0
		106474532	0	0
		106474533	0	0
		106474773	0	-2.38095
		106474774	0	0
		106474887	-11.25	-6.13636
		106474888	-4.44444	1.91919
		106474923	0	-1.75439
		106474924	-8.33333	0
		106474934	-2.5641	-1.75439
		106474935	0	0
		106474958	0	0
		106474959	0	0
		106474964	0	-2.38095
		106474965	0	-4.7619
		106475112	3.92157	3.92157
		106475113	-16.0256	-3.0303
		106475128	-8.33333	-5.41667
		106475129	-24.0476	0
		106475143	0	0
		106475144	0	0
		106475188	0	0
		106475189	0	-3.7037
		106475269	2.50173	-0.196687
		106475270	-11.6667	8.33333
		106475320	4.7619	1.42857
		106475321	0	-2.38095
		106475408	-23.4524	10.8354
		106475409	-13.4764	-13.3333
		106475482	-9.97703	-12.0412
		106475483	-3.24786	-3.7037
		106475494	-14.3803	-17.7548
		106475495	-6.25	-14.7319
		106475592	11.5061	8.92044
		106475593	-25.3632	-3.4188
		106475636	3.35859	-7.77778
		106475637	-34.5238	-15.404
		106475655	-4.44444	-8.34138
		106475656	-28.29	-25.4545
		106475687	-36.9505	-37.2436
		106475688	-28.9323	-22.3811
		106475797	0	-14.6032
		106475798	16.6667	12.5
		106475968	0	-3.7037
		106476148	0	-4.16667
		106476149	0	0
		106476155	0	0
		106476156	0	0
		106476386	-4.16667	6.13636
		106476387	26.6667	15.5556
		106476517	0	0
		106476526	0	0
		106476595	-2.5	-19.1667
		106476596	54.1667	23.6111
		106476642	-5.09615	-4.26282
		106477025	-32.5	-25.3788
		106477026	-17.9154	-37.1022
		106477063	-2.5641	0
		106477064	-8.33333	-3.7037
		106477096	-4.44444	-6.75505
		106477097	-8.98268	-4.35305
		106477195	-22.8632	-24.2713
		106477196	-7.10784	-31.5909
		106477287	-7.63889	-2.38095
		106477288	-0.219846	8.36601
		106477324	-8.33333	-7.14286
		106477325	3.58974	13.2867
		106477523	-10.2564	-13.3894
		106477524	1.3986	6.06061
		106477577	36.2963	30.7816
		106477578	-12.6389	20.3241
		106477596	-0.04329	0.096766
		106477597	-10.9722	-1.17647
		106477769	0	-4.6176
		106477770	-5.12821	0
		106477946	-6.66667	-2.5641
		106477947	0	-3.0303
		106477975	19.1026	10.3663
		106477976	18.0392	-10.1587
		106478002	0	0
		106478003	0	0
		106478110	-6.66667	-6.66667
		106478111	-3.33333	-1.66667
		106478159	-3.0303	0
		106478160	-3.0303	-4.46429
		106478216	5.88235	5.88235
		106478217	8.33333	5.95238
		106478224	3.49925	8.62745
		106478225	-11.1578	-1.96078
		106478234	-7.69231	-4.7619
		106478235	6.66667	0.784314
		106478410	0	-10.8225
		106478411	5.55556	5.55556
		106478518	-39.7222	-3.05556
		106478519	-9.68721	3.12163
		106478535	-28.9683	-32.9365
		106478536	-5	21.0331
		106478602	-8.33333	0
		106478603	-4.44444	-3.33333
		106478615	-1.90476	1.42857
		106478616	-4.44444	-6.36364
		106478634	2.96296	-15.9259
		106478635	3.3374	4.15751
		106478703	6.37427	10.8839
		106478704	-2.44993	-7.51177
		106478744	-7.63674	-18.8034
		106478745	7.47475	-0.21756
		106478853	18.141	7.38345
		106478854	-6.53382	2.63431
		106478961	0	0
		106478962	3.0303	3.0303
		106478992	-7.51634	-2.77778
		106478993	8.9418	4.9537
		106479001	-15.1698	-13.6364
		106479002	-4.66089	-9.81352
		106479181	0	-5.55556
		106479182	0	-3.33333
		106479398	11.6667	25.9596
		106479399	5.12821	0.0854701
		106479692	-16.7617	-7.67677
		106479693	9.29487	41.2393
		106479740	3.24074	12.5
		106479741	-8.33333	0
		106479743	-3.92157	0
		106479744	0	0
		106479999	0	0
		106480000	-0.30303	3.0303
		106480006	3.33333	3.33333
		106480007	0	0
		106480136	8.33333	-1.98413
		106480137	0	6.66667
		106480250	3.05556	7.77778
		106480251	-27.9412	-33.1264
		106480421	-3.50649	-13.8095
		106480422	14.7222	23.6111
		106480427	2.22222	3.33333
		106480428	13.2275	13.2275
		106480442	6.66667	4.44444
		106480443	9.52381	9.52381
		106480449	-5.12821	-29.8611
		106480450	-3.25397	6.95971
		106480467	6.07143	23.3862
		106480468	-1.2037	-8.61111
		106480515	1.66667	8.33333
		106480516	-5.12821	-2.77778
		106480518	-11.3889	10.2467
		106480519	-10.3114	8.7013
		106480541	12.7451	10.303
		106480542	0.683761	-0.42735
		106480611	-1.96078	-8.33333
		106480612	-10.3704	-2.08333
		106480733	-7.0696	1.44231
		106480734	-13.9316	-4.18301
		106480789	-18.0556	3.21096
		106480790	-28.45	-11.3374
		106481019	9.08497	-2.32917
		106481020	3.61833	-23.4846
		106481029	-8.57215	-17.8399
		106481030	2.55983	-25.1429
		106481134	-1.11111	15.5556
		106481135	-7.37458	11.6667
		106481314	0	0
		106481315	-3.92157	-2.08333
		106481370	10.8543	8.43676
		106481371	10.4645	-10.6536
		106481384	0.763126	-2.2311
		106481385	-2.04013	-4.03361
		106481391	-8.76068	-2.34654
		106481392	-7.30936	-11.2332
		106481647	6.40412	26.9636
		106481648	21.0106	27.7778
		106481806	4.79752	8.89296
		106481807	-10.7087	-8.95863
		106482028	2.89216	26.0256
		106482029	-9.14216	25.485
		106482081	-14.9952	-0.016835
		106482082	-0.53338	2.00244
		106482090	20.1227	15.1876
		106482091	4.3254	-5
		106482494	-35.754	-25.7738
		106482495	-5	-3.51593
		106482585	-11.9302	11.06
		106482634	11.9719	22.3543
		106482635	3.97436	0.0793651
		106482649	-6.9289	23.5256
		106482650	3.20707	-2.94192
		106482767	8.10897	-0.034965
		106482768	-1.25	5
		106482785	0.633484	22.331
		106482786	4.60784	13.2143
		106482840	3.88278	-12.2067
		106482841	23.0616	11.6925
		106482894	-7.14286	8.4127
		106482895	-1.05888	9.20974
		106482955	-0.2849	11.7786
		106482956	-2.32278	16.1966
		106482967	5.92593	14.1919
		106482968	-4.92803	21.9444
		106483020	0.27195	5.07456
		106483021	-4.36508	22.7778
		106483034	0.757576	-10.9091
		106483035	2.27106	13.1452
		106483110	26.5003	5.53406
		106483111	-18.6111	2.9798
		106483131	2.68398	5.71429
		106483132	-20.6349	0
		106483182	2.52525	5.55556
		106483183	0	0
		106483303	1.60131	9.66269
		106483326	-7.44048	-3.37121
		106483361	8.33333	-3.47222
		106483377	-4.44444	-2.08333
		106483441	-1.63399	9.85958
		106483442	-19.4444	-22.2222
		106483649	4.28571	-4.14863
		106483650	25.8799	18.3333
		106483716	-1.63993	-3.91053
		106483717	24.0258	11.6537
		106483736	-1.19048	-11.8315
		106483737	9.6256	-3.46764
		106484146	0	-11.25
		106484147	8.88889	13.8889
		106484276	-21.886	-3.15581
		106484277	26.0101	10.3535
		106484646	6.12721	-5.12821
		106484647	11.1111	7.77778
		106484663	25.0683	25.0561
		106484664	6.5812	38.0904
		106484858	-1.42857	30.7692
		106484859	23.0769	32.4786
		106484869	-38.3929	10.1641
		106484870	8.80342	59.0754
		106485066	-18.0201	7.45614
		106485067	18.4127	20.8995
		106485085	14.2951	18.9542
		106485118	29.4444	32.2829
		106485145	-4.00155	8.11966
		106485146	-4.80392	11.25
		106485156	0	0
		106485157	0	0
		106485158	0	0
		106485159	0	0
		106485214	-5.55556	-16.6667
		106485215	31.6667	31.6667
		106485224	6.74603	13.6905
		106485225	20.8333	20.8333
		106485234	23.1602	15.0794
		106485235	17.6923	33.8828
		106485244	1.11111	4.70588
		106485245	11.746	33.8095
		106485267	8.55769	12.402
		106485268	-20.8081	-5.27778
		106485293	-15.9081	-5.97222
		106485294	-13.8889	-12.2222
		106485329	6.19048	9.52381
		106485330	19.0476	16.9643
		106485375	-15.0794	-1.98413
		106485387	6.66667	8.73016
		106485396	-43.3333	-30.5556
		106485482	9.72222	19.3651
		106485483	-11.5657	35.101
		106486161	-16.9444	-25.2399
		106486162	17.8571	19.4444
		106486195	0	-6.66667
		106486196	2.85714	9.52381
		106486403	18.6677	13.338
		106486404	27.4946	23.1982
		106486464	24.0598	-5.55556
		106486465	35.291	17.0767
		106486612	10.5556	5.03608
		106486613	6.19658	9.25602
		106486636	-8.50427	23.3405
		106486637	1.97511	7.97314
		106486643	0	0
		106486644	5.55556	2.22222
		106486671	-4.65812	6.84982
		106486672	-12.3077	-3.4188
		106486678	12.7778	-21.1355
		106486679	-18.0509	-19.4444
		106486714	3.44697	0.892857
		106486715	5.23077	19.9134
		106486801	-1.53846	-1.53846
		106486802	2.5641	2.5641
		106486822	8.33333	8.33333
		106486823	6.66667	6.66667
		106486846	6.61459	16.5247
		106486847	8.37607	25.2503
		106486874	5.78958	14.3065
		106486875	-2.80462	-18.3764
		106486925	-0.604396	-4.37063
		106486926	19.0559	11.9192
		106487104	3.97661	2.72727
		106487105	-3.82525	3.15789
		106487178	5	5
		106487179	4.44444	4.44444
		106487185	2.4359	8.33333
		106487186	2.5641	2.5641
		106487242	6.74603	10.5556
		106487243	8.49206	-9.7619
		106487272	4.86111	20.0397
		106487273	8.73793	10.4473
		106487571	15.1282	21.7949
		106487572	4.70588	6.66667
		106487769	0	-11.1111
		106487770	-9.44444	4.10256
		106487799	-8.33333	13.7879
		106487800	-48.9194	-30.1562
		106487965	-19.4444	-9.58333
		106487966	-2.79762	4.81209
		106487972	3.96825	-6.42316
		106487973	-19.7802	-21.1601
		106487990	-15.0794	-21.462
		106487991	12.5	1.66667
		106487998	-0.961538	-5.83333
		106487999	6.55678	-11.9533
		106488108	-16.9192	17.8571
		106488109	-5.19481	14.3885
		106488186	-11.5476	-16.7857
		106488187	-15.8042	34.0188
		106488250	-1.04479	-5.86081
		106488251	23.4188	0.50045
		106488516	-16.6817	2.32385
		106488517	8.85781	-8.81896
		106488780	-19.2358	-12.9992
		106488781	-0.299145	3.54497
		106488787	0	0
		106488788	6.66667	6.66667
		106488885	11.9996	40.1994
		106488886	6.3986	22.8127
		106488966	13.5043	25.5123
		106488967	31.8521	25.4726
		106489051	0.42735	-8.64802
		106489052	28.0556	22.5
		106489201	1.06838	18.5354
		106489202	-0.47619	33.3333
		106489265	6.66667	-5.15107
		106489266	3.90586	14.7533
		106489290	15.9091	6.54454
		106489291	4.44947	20.4002
		106489360	0	0
		106489361	0	5.12821
		106489395	9.03263	17.0455
		106489396	-17.1429	1.19658
		106489551	-3.88889	9.98812
		106489552	-11.9444	8.13492
		106489632	15.2381	12.2727
		106489633	-1.94444	25.7937
		106489692	6.66667	-3.33333
		106489693	0	0
		106489720	23.8004	35.7448
		106489721	13.6905	26.5476
		106489804	-40.9524	-10.1245
		106489805	-3.92857	16.3636
		106489894	6.66667	6.66667
		106489895	0	-4.16667
		106489947	-10.7672	19.2328
		106489948	-8.5918	12.3396
		106490203	20.5556	22.8283
		106490204	-24.1204	-15.9559
		106490282	-27.6587	-11.5873
		106490283	-3.1746	0.0671551
		106490354	13.3333	23.6111
		106490355	9.16667	-3.63636
		106490378	4.68254	5
		106490379	2.34488	6.86869
		106490384	10	20.2778
		106490385	6.3925	7.28535
		106490461	26.8954	26.6667
		106490462	-18.2181	-26.4672
		106490710	-8.90443	5.93074
		106490711	-16.5079	10.4762
		106490750	-8.33333	0
		106490751	0	0
		106490860	-13.1624	21.8376
		106490861	9.70085	26.4652
		106491001	0	-4.16667
		106491002	11.1111	0
		106491027	3.62434	2.73148
		106491028	-2.4183	38.4114
		106491268	1.0101	18.5714
		106491269	-8.20513	-6.37973
		106491315	-13.9894	29.8901
		106491316	11.9048	40.2778
		106491355	0	0
		106491366	5.12821	5.12821
		106491420	2.30159	24.8413
		106491589	0.480769	-3.54701
		106491590	-6.66667	0
		106491598	-2.63449	-7.72894
		106491599	5.55556	13.6364
		106491693	0	-9.09091
		106491694	12.5	10.2778
		106491814	-8.33333	-3.0303
		106491815	4.7619	4.7619
		106491903	5.55556	5.55556
		106491904	0	-3.33333
		106491915	-32.3718	2.0979
		106491916	-8.33333	-5.34188
		106491939	0	0
		106491940	0	0
		106491953	-3.0303	-8.62745
		106491954	-2.77778	3.33333
		106491957	-3.33333	-1.96078
		106491958	5.55556	3.1746
		106492005	5.55556	5.55556
		106492006	-11.1111	0
		106492014	11.7949	2.74725
		106492015	-4.44444	-6.21083
		106492019	0	0
		106492020	0	-3.33333
		106492096	-11.1111	-2.5641
		106492097	11.7949	11.7949
		106492112	-6.66667	-3.33333
		106492113	0.3663	0.961538
		106492238	0.257128	4.54284
		106492239	-31.4713	-10.827
		106492356	19.4444	23.3333
		106492357	13.2012	4.74308
		106492476	13.8889	13.8889
		106492477	5.95238	0.649351
		106492567	22.8571	10.2381
		106492568	-4.5597	18.2323
		106492640	10.873	20.8333
		106492641	-10.653	-8.15296
		106492657	-5.55556	-16.6667
		106492658	-4.7619	-6.66667
		106492711	-5.6734	-13.3766
		106492712	-6.74603	1.13636
		106492734	0.784314	-12.2222
		106492735	-2.28716	-5.30303
		106492779	-30.989	-25.4762
		106492780	-18.2051	-18.7302
		106492818	0	-7.14286
		106492819	-11.1111	0
		106492962	2.07283	-14.5938
		106492963	-3.33333	23.3333
		106492966	15.0327	15.0327
		106492967	-8.33333	0
		106492971	-16.6667	0
		106492975	-16.6667	0
		106492979	-16.6667	0
		106492983	-16.6667	0
		106492987	-16.6667	0
		106492991	-16.6667	0
		106492995	-16.6667	0
		106492998	7.69231	-8.97436
		106492999	-16.6667	0
		106493002	7.69231	7.69231
		106493003	-16.6667	0
		106493272	-12.0574	12.8477
		106493273	10	13.6508
		106493276	-11.4957	-3.51593
		106493277	-1.66667	19.8413
		106493555	-6.56566	9.84127
		106493556	17.4359	17.619
		106493669	-5.68376	4.01709
		106493670	-16.1905	-3.63636
		106493775	29.8901	18.4371
		106493776	21.6667	7.38095
		106494174	-30.9524	5.81197
		106494175	17.7473	2.10784
		106494477	0	0
		106494478	0	0
		106494499	9.20295	15.8696
		106494500	2.27661	11.3675
		106494592	-4.50827	13.1685
		106494593	-3.18182	3.78788
		106494681	5.55556	-5.87302
		106494682	-9.43834	6.89033
		106494688	38.8889	38.8889
		106494689	-4.7619	0
		106494729	4.44444	4.44444
		106494758	-7.14286	1.19048
		106494759	5.12821	-34.7131
		106494815	39.5238	52.2222
		106494816	9.64286	3.29365
		106494832	-20	18.8095
		106494833	7.14286	-0.714286
		106494891	-22.3993	56.4103
		106494892	17.8571	85.7143
		106494976	20.0216	0.577201
		106495078	9.96947	28.8889
		106495079	-3.52941	21.6667
		106495132	-38.3761	0.277778
		106495133	17.037	50
		106495183	4.15924	-7.91341
		106495184	-12.619	-14.6825
		106495204	-2.94483	-11.8337
		106495205	-4.83516	-9.91453
		106495225	-2.89433	-2.57687
		106495226	-3.13797	9.56044
		106495473	12.5577	23.3463
		106495474	7.44272	6.04004
		106495511	-4.60317	6.99856
		106495512	9.08702	24.9456
		106495696	-23.0952	-23.0159
		106495697	-6.90547	6.2963
		106495726	-1.4359	-5.55556
		106495727	-0.18315	-0.649351
		106495923	3.33333	-3.33333
		106495924	0	-7.5
		106496112	4.44444	0.740741
		106496113	-4.7619	-7.14286
		106496364	11.6089	14.2469
		106496365	32.2943	34.9327
		106496458	0	0
		106496459	-3.67521	5.55556
		106496485	0	0
		106496486	9.52381	2.85714
		106496535	-27.8461	-34.6296
		106496536	-0.498405	-2.41703
		106496585	38.6569	41.0823
		106496586	-18.3654	-13.2265
		106496665	-3.53535	-3.67521
		106496666	0	-2.77778
		106496675	8.33333	0.541126
		106496676	-8.33333	0
		106496716	-10.5769	-4.19719
		106496717	14.5238	-8.33333
		106496764	0	-3.33333
		106496765	6.66667	4.58333
		106496964	6.19048	-3.08123
		106496965	-1.5873	-0.17316
		106497045	-5.55556	-1.75439
		106497046	0	0
		106497059	6.23932	26.0806
		106497060	-6.66667	-16.6667
		106497096	0	0
		106497097	0	0
		106497177	-1.79487	36.9551
		106497178	6.25	28.6717
		106497189	-27.2222	4.48232
		106497190	24.6732	30.5187
		106497261	-8.80952	-8.26599
		106497262	-15.7148	-21.2704
		106497279	0	0
		106497280	3.33333	3.33333
		106497290	22.7814	2.62987
		106497291	-23.6111	-14.2857
		106497294	0	0
		106497295	-6.66667	0
		106497537	-2.48016	13.1151
		106497538	-15.7937	-13.2828
		106497778	1.11111	-1.94444
		106497832	8.46154	9.39394
		106497959	38.4615	14.652
		106497960	18.7205	36.2093
		106497975	-5.83333	7.5
		106497976	0.670996	-0.649351
		106497988	-6.66667	0.47619
		106497989	-1.11111	0.966811
		106498038	-9.52381	-9.52381
		106498039	3.0303	0
		106498097	5.55556	-6.56566
		106498098	-6.66667	0
		106498146	0	-5.55556
		106498147	3.92157	-3.71732
		106498510	-14.0033	18.3578
		106498511	-9.6011	6.75511
		106498680	6.66667	4.70588
		106498681	0	-11.859
		106498687	-2.38095	-2.38095
		106498688	1.96078	-7.26998
		106498868	-20.5556	-3.33333
		106498869	-11.7949	-15
		106498942	0.04884	-9.52381
		106498943	3.33333	13.2867
		106498953	2.06349	-2.38095
		106498954	5.6044	-1.8315
		106499065	9.52381	7.44048
		106499066	-3.92157	0
		106499080	0.833333	39.7436
		106499081	-0.505279	10.5556
		106499094	-1.56926	13.5531
		106499095	18.064	28.569
		106499397	8.88889	23.8889
		106499398	6.83873	33.1019
		106499477	-4.7619	1.0582
		106499478	-8.26923	4.04151
		106499610	0	6.66667
		106499611	11.1111	0
		106499728	1.5873	23.5902
		106499729	-10.112	20.7213
		106499800	0	-14.1765
		106499801	4.44444	4.44444
		106499845	-19.1667	8.15217
		106499846	5.63492	43.547
		106499886	15.2941	7.64621
		106499887	-15.5556	-14.2857
		106500064	0	0
		106500065	2.60989	12.5
		106500096	16.4508	31.6772
		106500097	13.3124	26.2767
		106500207	2.5641	0
		106500208	0	-1.5873
		106500229	0	-2.5641
		106500230	10	2.85714
		106500283	-27.1368	-6.5812
		106500284	-28.0912	12.1535
		106500323	-10.2116	-9.04762
		106500324	1.90476	1.40351
		106500361	-7.03926	-14.1941
		106500362	-2.47863	18.574
		106500377	-5.55556	0
		106500378	0	-1.96078
		106500446	-2.5641	0
		106500447	-6.66667	-6.25
		106500453	0	0
		106500454	1.66667	-0.416667
		106500459	-8.24074	-7.22222
		106500460	19.8371	18.6665
		106500497	-4.38191	15.0794
		106500498	5.29412	-16.3725
		106500569	-3.04487	2.08333
		106500570	-0.46176	8.58586
		106500681	9.82906	12.8205
		106500682	6.66667	1.90476
		106500774	-0.769231	2.5641
		106500775	6.892	8.5933
		106500921	5.55556	-5.55556
		106500922	13.1602	12.5198
		106501050	1.11111	5.55556
		106501051	0.522876	1.41414
		106501085	2.69231	16.1111
		106501086	4.20635	12.5071
		106501249	0	0
		106501250	2.99145	5.55556
		106501427	-11.3248	6.8254
		106501428	14.7356	15.3968
		106501431	-5.12821	0
		106501432	0	0
		106501604	-1.37973	4.86111
		106501605	-12.2685	-2.64069
		106501753	-1.75439	-1.96078
		106501754	1.53846	2.5
		106501841	16.3095	5.59524
		106501842	8.78915	33.648
		106501990	-18.0128	-5.81502
		106501991	-5.01628	23.2631
		106502057	0	0
		106502058	0	0
		106502097	16.0256	13.4615
		106502098	-12.1368	6.66667
		106502397	-8.05556	-17.8175
		106502398	-3.71795	11.6667
		106502443	-3.20513	-4.3956
		106502444	-1.79487	3.33333
		106502777	1.5873	2.69006
		106502778	15.1282	-9.83572
		106502798	-6.48019	8.4127
		106502799	8.446	1.69386
		106502880	-1.11111	12.381
		106502881	-10.4701	3.24495
		106502928	-7.66484	-2.86325
		106502929	13.3637	16.3235
		106502946	5.55556	5.55556
		106502947	2.38095	2.38095
		106502952	6.66667	6.66667
		106502953	9.04762	9.04762
		106502959	0	-11.1111
[truncated: 244 more rows]
