# Supplementary material for: Durable and efficient gene silencing in vivo by hit-and-run epigenome editing
Source: Nature. 2024 Feb 28;627(8003):416–23. doi: 10.1038/s41586-024-07087-8 (PMC10937395; doi:10.1038/s41586-024-07087-8)
Supplement: Supplementary file 18 — Source Data Extended Data Fig. 3 [file 41586_2024_7087_MOESM18_ESM.xlsx]

## Sheet: Ext Data Fig. 3A
Fig. 3A
		Plasma Pcsk9 (normalized on T0)
		LNP-A				LNP-B				LNP-C				LNP-D				LNP-E
	NP 6	0.174586	0.4312	0.800541	0.14965	0.382304	1.04764	0.865734	0.969891	0.288904	0.219588	0.179105	0.131637	0.227834	0.29683	0.134069	0.069637	0.295418	0.210724	0.340291	0.27352
	NP 9	na	0.799751	0.812261	na	0.582909	0.570265	0.746594	0.914509	0.138125	0.115777	0.216956	0.165301	0.276735	0.244026	0.413969	0.136554	0.0884377	0.145611	0.0675209	0.141486
																							na: animal died after injection
		% of edited allele
		LNP-A				LNP-B				LNP-C				LNP-D				LNP-E
	NP 6	37.3	44.3	17.57	39.03	0	1.84	7.12	1.65	37.54	47.25	44.93	45.63	42.39	37.31	40.3	42.81	42.53	41.9	43.04	43.35
	NP 9	24.49	36.15	na	na	38.74	38.71	0	26.46	51.51	44.73	44.75	45.55	43.13	42.25	33.86	50.57	46.6	48.99	48.59	48.98

## Sheet: Ext Data Fig. 3B
Fig. 3B
	Liver	Kidney	Spleen	Lung
	37.39	undetectable	undetectable	undetectable
	37.32	undetectable	undetectable	undetectable
	34.52	undetectable	undetectable	undetectable
	39.8	undetectable	undetectable	undetectable

## Sheet: Ext Data Fig. 3C
Fig. 3C
	ng of mRNA	Mock			ZFP-ETRs
	80	0.789311	1.41977	0.794283	0.070507	0.086425	0.051779
	400	1.00514	0.854916	1.1422	0.026427	0.022705	-0.01452
	800	0.681825	0.712081	1.6414	-0.15753	-0.15346	-0.10054

## Sheet: Ext Data Fig. 3D
Fig. 3D
		Pcsk9 plasma levels (normalized on Vehicle)
	days from injection	ZFP-ETRs 3 mgpk							Mock (GFP mRNA) 3 mgpk					Vehicle (PBS)				Cas9 2 mgpk
	-1	1.70299	1.54137	1.3275	1.18825	1.14724	1.3275	1.43757	1.0515	1.20565	1.39342	0.86004	1.58115	1.2726	0.832592	0.712019	1.18279	1.39447	1.54712	1.00706
	1	0.159781	0.088847	0.181847	0.1724	0.160563	0.174767	0.262229	1.75015	2.11662	1.76355	2.078	2.07722	0.822939	0.825378	0.878233	1.47345	0.598508	0.593629	0.615584
	6	0.660264	0.170102	0.226903	0.434335	0.199158	0.376224	0.525508	1.58248	1.39751	1.59038	1.89557	2.25233	0.88101	0.971278	1.22567	0.922041	0.422653	0.230428	0.790708
	15	0.345804	0.20916	0.42321	0.362391	0.190203	0.189413	0.346594	0.936614	0.990324	0.973737	1.078	1.28494	1.10248	0.860788	1.09774	0.938984	0.510094	0.586709	0.478499

## Sheet: Ext Data Fig. 3E
Fig. 3E
	LDL-C mg/dL
	ZFP-ETRs	Cas9	Vehicle
	11	12	20
	13	14	8
	13	8	17
	9		21
	15
	14
	12

## Sheet: Ext Data Fig. 3F
Fig. 3F
		ALT U/L
		ZFP-ETRs						Cas9						Vehicle
	0	25	31	27	22	19	16	30	25	16	21	27	26	37	29	22	27	53	30
	1	324	928	417	116	779	621	6615	429	2357	125	349	673	25	23	31	25	24	31
	3	29	94	33	54	68	143	697	41	422	28	33	62	24	24	22	28	17	23
	6	20	34	22	44	29	38	65	23	61	14	14	22	23	22	24	26	25	25
	9	25	23	25	20	82	36	36	27	36	27	27	27	33	19	21	20	23	22
	21	45	21	116	21	16	36	115	22	24	31	22	17	28	65	44	17	27	49
	30	22	32	26	29	23	21	25	22	28	22	21	14	29	73	53	26	20	24
		AST U/L
		ZFP-ETRs						Cas9						Vehicle
	0	65	80	88	97	84	44	66	71	55	168	67	120	72	94	73	83	194	201
	1	638	2314	802	371	1617	1354	10000	926	3686	329	656	1156	59	76	59	49	50	58
	3	50	127	57	91	87	161	714	69	338	78	61	73	59	54	46	58	51	53
	6	39	71	67	70	70	96	106	78	99	46	69	45	81	91	77	53	83	51
	9	53	53	58	64	65	70	59	61	81	58	45	53	59	57	132	82	60	54
	21	229	60	88	55	47	52	123	52	75	79	63	64	77	86	71	52	58	76
	30	38	84	47	57	47	50	61	68	86	53	45	38	61	55	121	56	51	70

## Sheet: Ext Data Fig. 3G
Fig. 3G
	days after injection	ETRs 3mg/kg																							Cas9 2mg/kg								GFP 3mg/kg																PBS
	0	0.484756	0.798984	0.972812	0.898053	0.887113	0.77528	0.796552	0.701129	1.25604	1.25118	1.29798	1.25787	1.05243	0.850038	0.961264	1.13084	0.569847	1.04575	1.03359	1.02144	0.994084	0.773456	0.88529	1.04757	1.06945	0.811139	0.98983	1.08951	0.991653	0.8549	0.854292	1.25787	1.13388	0.859763	0.447681	1.20742	0.591727	0.977674	0.84396	1.07006	0.91811	1.06763	1.1357	1.08039	1.11625	0.681072	1.28461	0.43978
	1	na	na	na	na	na	na	na	na	0.41995	0.216223	0.321883	0.430073	0.747051	1.6866	0.295942	1.01721	0.249123	0.239633	0.275696	0.361742	0.828035	0.356681	0.433236	0.52118	1.3209	0.873589	2.16681	0.641391	0.550917	0.410459	2.02951	na	na	na	na	na	na	na	na	1.26269	2.2016	1.29433	1.70811	0.667964	2.1782	2.24969	0.943184	na
	3	na	na	na	na	na	na	na	na	0.803852	0.259943	0.387399	0.709742	0.394809	1.66343	0.538567	2.51116	0.786067	0.469652	0.616374	0.780139	0.332563	0.926861	1.30849	0.481508	1.2744	1.88722	0.402219	0.835716	0.566725	0.362945	1.33072	na	na	na	na	na	na	na	na	2.26811	1.89908	1.67307	1.87685	1.85388	1.90278	1.91168	2.17326	na
	6	na	na	na	na	na	na	na	na	0.460844	0.267194	0.162094	0.359881	0.385536	1.4473	0.378088	2.19294	0.254781	0.041269	0.453396	0.092578	0.638771	0.320986	0.685942	-0.13086	0.983865	0.440983	1.63268	0.308572	0.093406	0.393812	1.80315	na	na	na	na	na	na	na	na	1.47296	1.47875	1.17338	1.08566	1.2942	1.45227	1.48206	2.33197	na
	10	na	na	na	na	na	na	na	na	0.611524	0.240976	0.308485	0.388745	0.337739	0.829803	0.296483	0.927316	0.419499	0.437502	0.519262	0.250727	0.459254	0.571769	0.398497	0.700036	0.292733	0.332488	1.24086	0.42175	0.264979	0.534264	1.83868	na	na	na	na	na	na	na	na	0.73079	1.35862	1.52139	1.72392	1.14559	1.09459	1.12534	1.09159	na
	15	1.13766	1.14824	0.561032	0.782338	1.39424	0.773521	1.44714	0.451701	0.604235	0.656255	0.74707	0.82995	0.971903	1.3334	0.747952	1.01951	0.902249	0.471099	0.702985	0.87139	0.47198	1.10504	0.628041	0.40938	1.12003	0.442884	1.50004	0.428777	1.06096	0.295641	0.401444	1.93295	1.02304	1.50974	1.25052	1.58645	1.4348	1.4057	1.47712	1.46036	1.73104	1.39953	1.4251	2.08901	1.58468	1.45772	1.44626	0.895195
	30	0.493116	0.878277	0.537218	0.880482	0.881217	0.770226	1.03264	0.535013	0.553389	0.984858	0.624688	0.582056	0.798158	0.692312	0.766551	1.17523	0.770226	0.654825	0.584996	0.518842	0.533543	0.588671	0.824619	0.326997	0.774636	0.432108	1.162	0.438723	0.306416	0.469595	0.93414	0.675406	0.487971	1.06277	0.705543	1.22301	1.2752	0.803303	1.23404	0.982653	1.54349	1.47954	1.43176	1.32004	1.42441	1.05175	1.58098	0.995149
	50	0.420218	0.724628	0.595909	0.950953	0.561747	0.734999	0.634342	0.581268	0.842976	0.483052	0.340303	0.362264	0.500133	0.961933	0.521485	0.562357	0.45499	0.420218	0.230495	0.254287	0.562357	0.567848	0.831385	0.00193	0.021862	0.324442	0.810644	0.472071	0.265878	0.30309	0.893609	0.635562	0.965594	1.59699	1.13519	1.06747	1.14678	0.955833	1.05771	0.678265	1.07052	0.650203	1.18338	0.707547	1.16508	1.2395	1.44874	1.15288
	70	0.435921	0.517643	0.506846	0.93197	0.827806	0.6	1.02195	0.568032	0.695061	0.43084	0.65674	0.909528	0.720678	0.906987	0.313338	0.929429	0.517008	0.381087	0.586027	0.289203	0.470431	0.920537	0.848342	0.200282	0.772337	0.434651	0.8765	0.482499	0.394425	0.300635	1.07297	1.38525	0.972831	1.40304	0.690615	0.869937	0.916091	0.868667	1.31052	1.11955	0.333875	1.02195	1.01052	1.29845	1.17772	1.01941	0.434027	1.37306
[truncated: 15 more columns]
