# Supplementary material for: Durable and efficient gene silencing in vivo by hit-and-run epigenome editing
Source: Nature. 2024 Feb 28;627(8003):416–23. doi: 10.1038/s41586-024-07087-8 (PMC10937395; doi:10.1038/s41586-024-07087-8)
Supplement: Supplementary file 19 — Source Data Extended Data Fig. 4 [file 41586_2024_7087_MOESM19_ESM.xlsx]

## Sheet: Ext Data Fig. 4
Fig. 4A
	Data from RNA-seq analysis has been submitted on GEO (GSE226209)
