# Supplementary material for: Durable and efficient gene silencing in vivo by hit-and-run epigenome editing
Source: Nature. 2024 Feb 28;627(8003):416–23. doi: 10.1038/s41586-024-07087-8 (PMC10937395; doi:10.1038/s41586-024-07087-8)
Supplement: Supplementary file 20 — Source Data Extended Data Fig. 5 [file 41586_2024_7087_MOESM20_ESM.xlsx]

## Sheet: Ext Data Fig. 5A
Fig. 5A
			ALT U/L
		days flter injection	ZFP-ETRs						EvoETR						Cas9						Vehicle
		0	54	23	21	21	22	25	25	35	21	30	29	26	28	22	22	20	30	21	41	29	35	28	28	26
		1	832	579	658	447	4676	1239	12630	6364	1173	433	1482	1898	511	7534	748	693	1055	810	37	22	25	31	23	21
		3	132	74	125	137	628	189	516	846	180	44	456	470	47	267	62	56	180	78	34	41	26	22	33	20
		6	30	24	26	56	71	40	73	90	62	23	46	50	36	97	32	34	30	30	21	23	22	21	21	25
		10	31	26	23	65	41	31	75	48	37	22	24	24	55	54	30	26	24	21	49	23	22	50	26	23
		30	27	25	30	26	29	36	17	32	23	18	23	26	22	29	24	133	22	25	20	18	20	20	28	25
			AST U/L
		days flter injection	ZFP-ETRs						EvoETR						Cas9						Vehicle
		0	173	72	90	83	47	114	69	92	73	76	95	66	129	66	67	38	65	75	92	74	71	72	93	56
		1	2048	1343	1583	1108	9331	2709	20162	12271	2650	860	3704	4230	1057	16593	1469	1350	2318	1803	65	62	52	77	64	47
		3	180	117	189	119	1035	202	1512	1424	227	123	480	453	89	1108	101	87	169	135	90	63	51	77	57	51
		6	104	90	113	131	107	88	139	112	105	72	89	93	132	163	74	68	83	90	61	92	62	46	57	120
		10	66	102	80	107	84	87	128	75	137	79	77	85	102	109	94	90	114	81	156	91	73	104	81	102
		30	76	48	114	49	90	87	67	57	69	67	69	52	56	88	62	110	43	82	43	73	46	65	47	58
			LDH U/L
		days flter injection	ZFP-ETRs						EvoETR						Cas9						Vehicle
		0	490	326	379	338	41	380	291	368	89	133	429	323	247	212	474	43	246	285	222	348	112	295	345	294
		1	5668	1047	5773	5188	11258	8326	na	na	6898	2410	7903	8201	3745	na	3665	2826	6672	4113	265	103	251	289	290	270
		3	1443	743	1269	1319	3827	836	1891	4464	1539	846	481	1713	231	1022	616	784	200	626	1070	345	276	559	111	329
		6	866	328	1096	1583	832	789	885	686	980	433	674	630	740	514	317	240	359	117	463	884	532	263	213	536
		10	584	1111	960	1001	404	178	1262	184	413	643	548	933	644	492	692	677	1006	1097	1252	581	500	875	955	791
		30	441	132	888	293	529	167	533	416	626	229	507	280	95	355	414	1213	243	719	66	229	259	304	291	60
			na: not enough serum collected for the analysis

## Sheet: Ext Data Fig. 5B
Fig. 5B
		Left					Center					Right
		Albumin (g/dL)					Albumin (g/dL)					Albumin (g/dL)
		ZFP-ETRs	Cas9	Mock	Vehicle		ZFP-ETRs	Cas9	Mock	Vehicle		ZFP-ETRs	EvoETR#8	Cas9	Vehicle
		2.6	2.5	2.8	3		2.9	3.3	4.2	3.7		3.4	3.5	2.9	3.6
		2.3	2.4	2.7	2.3		3.1	2.9	3.5	3		3.3	2.6	2.6	3.9
		2.5	3.3	3.1	3.4		3	3	3.1	3.1		3.5	3	3.2	3.3
		2.4		3.3	3.1		2.9		3.6	3.3		3.2	2.6	2.9	3.3
		2.9		2.9			2.9		2.8	3.3			3.7	2.6	3.5
		3.1					3.7		3	3.1				3	3.4
		2.8					3.3		3	3.1
							3.3		3.1	3.3
							2.7		2.9
							2.4		3.3
							2.3
							2.8
							2.9
							2.9
							3.6
							2.7

## Sheet: Ext Data Fig. 5C
Fig. 5C
			Pcsk9 plasma level (normalized on vehicle)
			d7		d21		d27		d44
			EvoETR#8	Vehicle	EvoETR#8	Vehicle	EvoETR#8	Vehicle	EvoETR#8	Vehicle
			0.0195903	1.07475	0.239098	0.910951	0.545563	0.7705	0.703511	0.722868
			0.345196	0.925247	0.452672	1.08905	0.430161	1.2295	0.354435	1.27713
			0.36604		0.588056		0.445809		0.318302
			0.514827		0.66335		0.604242		0.715771
			0.806649		0.760363		0.728772		0.76739

## Sheet: Ext Data Fig. 5D
Fig. 5D
			% of CpG methylation
			Kidney		Lung		Spleen		Pancreas
			EvoETR#8	Vehicle	EvoETR#8	Vehicle	EvoETR#8	Vehicle	EvoETR#8	Vehicle
			8.0404	8.36331	13.4826	13.5816	31.3043	31.0558	7.0345	6.79537
			26.4267	27.2757	31.0813	32.1149	74.3178	73.0581	17.3592	18.7487
			19.8102	20.785	26.6811	27.2734	69.9179	68.405	13.5205	15.6139
			7.02191	6.68387	8.59046	8.5072	19.434	17.1237	5.09653	5.12001
			5.01406	5.09308	6.60537	5.21075	12.6566	11.4822	3.92138	4.13521
			10.3366	8.9868	10.3687	9.73104	21.9598	20.9079	7.52926	7.69313
			4.11116	3.81688	3.72595	3.02472	4.79921	4.95327	2.42901	2.12436
			3.0077	2.64865	2.56343	2.40227	4.20518	3.71428	1.78618	1.85102
			3.30175	2.94079	3.71334	3.5724	5.3113	5.54574	2.48489	2.50556
			3.3176	3.94496	4.10994	3.69298	5.73523	5.43502	2.53338	2.63541
			3.044	3.94209	3.51321	3.31578	4.45061	4.21554	1.98664	1.9153
			2.76377	2.2742	3.43428	3.09101	5.12266	5.08517	2.35659	2.16821
			3.36319	3.66655	4.29924	4.18187	8.80638	8.1898	2.76576	2.82951
			3.43059	3.53208	5.68344	5.50462	11.8125	11.2903	3.06764	3.00325
			2.3751	2.15567	3.09382	2.67211	4.51085	4.39555	1.5566	1.91057
			2.1186	2.02552	3.10613	2.62431	5.30098	4.35331	1.91858	2.21053
			2.74786	3.00372	3.15716	3.15197	5.03335	4.98281	2.11541	1.85904
			2.91964	3.27421	4.23129	3.39294	6.18665	6.12474	2.00753	2.34436
			2.1343	2.22016	2.28215	2.3789	3.1913	2.96383	1.63826	1.55306
			2.58116	2.18093	3.243	3.08039	4.69065	4.89962	1.71872	1.99539
			1.99169	2.02279	1.88198	1.60385	2.06913	2.15687	1.50057	1.27259
			1.63251	1.53781	2.38879	1.64405	2.48994	2.15168	1.48425	1.1349
			1.38831	1.64736	2.08327	1.49039	2.04917	2.13295	1.05196	1.21887
			1.54635	1.1485	2.26326	1.76702	2.49907	2.36174	1.29844	1.30558
			1.96894	2.13121	2.66567	2.35667	2.90198	3.17911	1.59206	1.67394
			1.85529	2.03156	2.21857	2.11059	2.62672	2.33266	1.26888	1.58119
			2.28297	2.27072	2.71049	2.30784	4.28335	4.46827	1.55318	1.39624
			2.82862	2.62753	3.57373	3.53981	6.3355	7.10393	1.83304	2.41282
			3.10145	2.89614	3.76521	3.74356	7.53984	7.86207	2.18372	2.45141
			2.77488	2.13392	3.41607	2.87366	4.90429	4.57568	1.96536	1.31951
			1.7004	1.93214	2.01015	1.62566	2.6988	2.39812	1.19661	1.28775
			1.77128	1.82296	2.38848	2.12333	3.50257	3.32297	1.33258	1.13714
			1.5936	1.25983	1.95242	1.54446	2.85262	2.48304	1.02519	1.37793
			2.33392	1.92903	2.8841	2.96012	5.55086	4.83437	1.71382	1.48379
			1.34803	1.54558	1.80827	1.51457	2.6434	2.2247	1.31931	0.834349
			2.1224	2.00349	2.7551	2.73975	4.93045	4.09202	1.30708	1.48467
			1.41714	1.5716	1.60063	1.25841	1.81858	1.51313	1.23351	0.787641
			1.80542	1.97607	2.0321	1.54059	2.1508	2.05715	1.26053	1.36589
			3.4175	3.20945	4.81109	4.37817	8.89234	8.40949	2.32848	2.36454
			2.56736	2.65255	2.64547	3.0349	6.39663	5.89187	1.61594	1.36702
			2.55647	2.52013	3.32602	2.80199	6.66822	5.43548	1.78284	1.8705
			3.46941	3.11054	4.9486	4.21541	10.3425	9.23154	2.22881	2.27383
			1.81349	1.36225	2.17385	1.7416	2.92924	2.57655	1.42812	1.17371
			3.12793	2.61499	2.80307	2.25669	4.29844	3.36961	1.42482	1.3425
			2.08832	1.86267	2.17202	1.81634	2.49309	1.79792	1.24263	1.23839
