# Supplementary material for: Durable and efficient gene silencing in vivo by hit-and-run epigenome editing
Source: Nature. 2024 Feb 28;627(8003):416–23. doi: 10.1038/s41586-024-07087-8 (PMC10937395; doi:10.1038/s41586-024-07087-8)
Supplement: Supplementary file 21 — Source Data Extended Data Fig. 6 [file 41586_2024_7087_MOESM21_ESM.xlsx]

## Sheet: Ext Data Fig. 6
Fig. 6
		in vitro		in vivo
	CpG position	ZFP-ETRs vs mock	EvoETR vs mock	ZFP-ETRs vs mock	EvoETR vs mock
	Chr4: 106463706	52.6922	25.5698	5.98138	8.7158
	Chr4: 106463709	89.9938	66.7023	25.7421	48.2662
	Chr4: 106463719	88.0952	75.4167	25.1588	48.5827
	Chr4: 106463734	73.4921	67.9487	20.8541	38.3772
	Chr4: 106463765	86.5385	64.1005	24.0549	41.398
	Chr4: 106463773	91.9118	77.5463	34.9057	46.3416
	Chr4: 106463803	30.0517	55.2885	6.5917	24.9612
	Chr4: 106463818	14.1667	20.8333	7.25663	13.1487
	Chr4: 106463821	23.9286	16.0714	1.78095	5.94002
	Chr4: 106463855	29.0657	70.4167	3.74606	30.3696
	Chr4: 106463858	37.5	78.125	6.72666	45.3211
	Chr4: 106463867	39.881	76.6667	5.36657	41.7157
	Chr4: 106463876	79.6296	75.1404	16.1736	47.3041
	Chr4: 106463883	80.4233	89.7727	16.1253	38.7582
	Chr4: 106463891	78.8889	85.5769	24.6658	43.0067
	Chr4: 106463912	57.3413	70.3157	20.5863	17.3625
	Chr4: 106463917	78.5714	91.6667	28.8846	46.6586
	Chr4: 106463929	65.5556	79.7033	29.7678	33.2043
	Chr4: 106463931	53.75	51.8759	17.8454	15.9953
	Chr4: 106463933	58.3333	54.1005	23.9017	17.9757
	Chr4: 106463939	48.0994	45.6695	10.9032	6.26471
	Chr4: 106463954	25.6944	75	8.57032	19.7168
	Chr4: 106463965	9.7076	17.1429	6.0442	6.9527
	Chr4: 106463980	11.6667	40	3.9341	3.51273
	Chr4: 106463988	16.9048	37.5	5.60511	9.2558
	Chr4: 106463993	69.3609	36.9048	6.07455	16.4345
	Chr4: 106464055	57.5	73.8889	6.64951	20.6975
	Chr4: 106464066		66.0684	0.36088	5.71688
	Chr4: 106464076		55.219	0.573782	9.96829
	Chr4: 106464078		82.223	1.04989	29.1935
	Chr4: 106464084		84.2262	0.601555	33.564
	Chr4: 106464121	31.5476	86.3426	2.83078	25.2149
	Chr4: 106464132	6.84524	50.0926	2.3952	11.4341
	Chr4: 106464142	70.2381	50.6482	13.4623	19.0856
	Chr4: 106464150	61.8056	55.5556	11.5731	3.95671
	Chr4: 106464160	58.4127	56.241	8.26314	5.32889
	Chr4: 106464188	61.7424	19.2157	8.88976	0.810453
	Chr4: 106464195	45.3788	29.2735	4.59874	9.46949
	Chr4: 106464216	78.5173	87.535	12.2909	34.3214
	Chr4: 106464222	82.7381	81.567	16.0678	34.9891
	Chr4: 106464238	93.2692	81.1858	15.5953	31.5682
	Chr4: 106464248	95.8333	97.0588	15.9708	32.5861
	Chr4: 106464293	42.2619	42.2679	4.17072	6.26624
	Chr4: 106464344	71.3675	52.2727	3.74691	8.20304
	Chr4: 106464363	66.0317	73.4848	3.56506	21.9711
		56.4569	61.5427	11.5534	23.553	mean
