# Supplementary material for: Durable and efficient gene silencing in vivo by hit-and-run epigenome editing
Source: Nature. 2024 Feb 28;627(8003):416–23. doi: 10.1038/s41586-024-07087-8 (PMC10937395; doi:10.1038/s41586-024-07087-8)
Supplement: Supplementary file 22 — Source Data Extended Data Fig. 7 [file 41586_2024_7087_MOESM22_ESM.xlsx]

## Sheet: Ext Data Fig. 7
Fig. 7
			% of CpG Methylation
			Pcsk9		Arid1b		Shroom1
			ZFP-ETRs	Vehicle	ZFP-ETRs	Vehicle	ZFP-ETRs	Vehicle
			12.27	6.28865	6.39597	2.97702	3.04344	2.14201
			35.4867	9.74455	12.0674	2.5989	3.88463	4.94102
			33.7912	8.63243	9.63998	2.63445	4.30986	4.43463
			24.6812	3.82704	10.7985	3.37385	4.50867	3.03128
			26.2984	2.24354	26.1838	2.28348	12.2924	2.751
			38.7786	3.8729	7.1125	3.34143	22.7693	4.87221
			8.60092	2.00923	5.07919	2.81825	3.05815	2.53182
			8.95308	1.69645	4.66408	3.51397	3.67605	3.06953
			4.14244	2.36149	16.0558	3.19153	2.22565	2.55313
			6.12541	2.37936	13.7549	3.52214	2.79635	2.57071
			8.81264	2.08599	11.7931	2.74693	3.13635	1.93156
			7.96415	2.59758	13.7	3.41977	1.85956	1.87479
			18.7046	2.53109	16.8511	2.24324	2.53696	2.35525
			19.1273	3.00194	15.7907	2.43835	2.77441	3.07069
			26.6321	1.9663	17.5262	2.32044	2.54518	2.47228
			22.43	1.84366	13.136	2.23291	3.17619	2.76323
			31.0065	2.12185	11.1084	2.83536	2.40511	2.4834
			31.8725	2.10471	14.9427	3.46684	2.40802	2.11229
			19.4188	1.57334	13.6985	2.28325	3.36924	2.70183
			26.3068	2.40508	13.0851	2.49986	4.27997	3.36203
			12.1278	1.22456	17.6031	3.68997	2.66511	2.55756
			9.62909	1.05876	10.4384	2.36304	2.77376	1.49336
			7.36744	1.32323	7.69569	2.54221	3.03904	2.74646
			5.42968	1.49557	10.6705	2.65641	2.99965	2.11124
			7.27096	1.66585	10.6972	3.44491	2.29644	2.03347
			7.73868	1.66413	13.099	2.77635	3.50362	3.18346
			8.28417	1.63467	18.2718	2.24556	2.82826	2.12282
			2.55633	2.19545	16.6222	2.55655	2.39509	2.52131
			2.85905	2.28526	11.5233	1.92226	2.84058	2.49709
			2.79248	1.74259	17.29	2.86651	2.51045	2.54905
			1.86924	1.26768	26.5614	2.94668	3.31593	2.56843
			4.25311	1.42233	17.7482	2.76896	2.50743	1.94222
			4.10183	1.70663	12.0776	3.75473	2.38346	1.91795
			15.2814	1.81909	20.7221	2.19817	2.44354	2.17749
			12.997	1.42392	12.9313	4.04021	3.01876	2.7766
			10.505	2.24188	8.6104	1.91818	4.36177	2.46681
			10.5234	1.63361	15.8251	2.57338	3.22174	3.05417
			6.61457	2.01583	10.3552	3.30396	5.13841	3.24619
			15.2624	2.9715	8.65709	2.69842	4.10491	2.33933
			18.1105	2.04267	13.1452	3.30936
			17.4618	1.86653	9.1258	2.73683
			18.6435	2.67265	10.2707	2.13389
			5.66191	1.49119	7.37803	3.22218
			5.21571	1.4688	5.93621	2.96806
			5.48475	1.91969	8.03103	2.21831
					9.75757	2.17826
					6.59169	1.95979
					7.10501	1.83953
					9.80098	3.34658
					9.55493	1.9956
					9.19203	2.87169
					8.15001	2.37545
					10.0091	1.48545
					7.73789	2.78663
					10.4205	1.95573
					11.6975	4.16099
					12.7416	3.0823
